# Supplementary material for: Development and Validation of a Radiomics Model Based on 18F-FDG PET of Primary Gastric Cancer for Predicting Peritoneal Metastasis
Source: Front Oncol. 2021 Oct 26;11:740111. doi: 10.3389/fonc.2021.740111 (PMC8576566; doi:10.3389/fonc.2021.740111)
Supplement: Supplementary file 1 [file DataSheet_1.xlsx]

## Sheet: Sheet1
Label	CONVENTIONAL_SUVmin	CONVENTIONAL_SUVmean	CONVENTIONAL_SUVstd	CONVENTIONAL_SUVmax	CONVENTIONAL_SUVQ1	CONVENTIONAL_SUVQ2	CONVENTIONAL_SUVQ3	CONVENTIONAL_SUVpeak sphere 0.5mL (value only for PET or NM)	CONVENTIONAL_SUVpeak sphere 1mL (value only for PET or NM)	CONVENTIONAL_TLG (mL) (value only for PET or NM)	CONVENTIONAL_RIM_SUVmin	CONVENTIONAL_RIM_SUVmean	CONVENTIONAL_RIM_SUVstdev	CONVENTIONAL_RIM_SUVmax	CONVENTIONAL_RIM_SUV_Volume (# mL)	CONVENTIONAL_RIM_SUV_Volume (# vx)	CONVENTIONAL_RIM_SUVsum	HISTO_Skewness	HISTO_Kurtosis	HISTO_ExcessKurtosis	HISTO_Entropy_log10	HISTO_Entropy_log2	HISTO_Energy (=Uniformity)	SHAPE_Volume (mL)	SHAPE_Volume (# vx)	SHAPE_Sphericity (only for 3D ROI (nz>1)	SHAPE_Surface (mm2) (only for 3D ROI (nz>1)	SHAPE_Compacity only for 3D ROI (nz>1)	PARAMS_DistanceOfNeighbours	PARAMS_NumberOfGreyLevels	PARAMS_BinSize	PARAMS_IntensityResampling	PARAMS_BoundsRangeOfValueAfterDiscretisation(SUV)	PARAMS_ZSpatialResampling	PARAMS_YSpatialResampling	PARAMS_XSpatialResampling	CHECK_Cluster(s)ToSmall	GLCM_Homogeneity (=Inverse difference)	GLCM_Energy (=Angular second moment)	GLCM_Contrast (=Variance)	GLCM_Correlation	GLCM_Entropy_log10	GLCM_Entropy_log2 (=Joint entropy)	GLCM_Dissimilarity	GLRLM_SRE	GLRLM_LRE	GLRLM_LGRE	GLRLM_HGRE	GLRLM_SRLGE
0	0.15787	0.878816	0.244437	1.67479	0.737869	0.914614	1.02615	0	0	20.3604	0.15786957191250295|0.15786957191250295|0.6657977563135233|	0.8788155280158787|0.873850933580776|0.993663145947923|	0.2444373220242267|0.24532729018534313|0.18948936010740267|	1.674790306331161|1.674790306331161|1.3453233643338507|	23.168|22.208|0.96|	362|347|15|	318.13122114174814|303.2262739525293|14.904947189218845|	-0.205333	3.32268	0.322676	0.535035	1.77735	0.335612	23.168	362	0.359456	10933.6	2.11897	1	64	0.3125	Absolute bounds: 0.0 <-> 20.0	1.0 <-> 6.0	4	4	4	Cluster(s) of 362.0 voxels is(are) detected. If more than one cluster the texture calculation is only performed on the largest cluster. (size ok >= 64.0vx)	0.720165	0.150805	0.751319	0.396186	0.944485	3.13751	0.605237	0.87167	1.84123	0.120659	11.5953	0.107496
0	0.63069	2.49989	0.650152	4.38898	2.10402	2.45814	2.8898	0	0	133.594	0.6306900090899532|0.6306900090899532|1.3466782381320712|2.047157762153546|	2.4998930994447557|2.3918725568397616|2.9506961393342|2.4107522479702723|	0.6501516852629264|0.5941474653589476|0.6968338413784961|0.21251808607091704|	4.388981926577628|4.174444028243556|4.388981926577628|2.773485141301137|	53.44|42.368|10.304|0.768|	835|662|161|12|	2087.4107380363725|1583.419632627923|475.06207843280635|28.929026975643268|	0.220765	3.16149	0.161494	0.932379	3.0973	0.140619	53.44	835	0.430771	15927.5	3.3552	1	64	0.3125	Absolute bounds: 0.0 <-> 20.0	3.0 <-> 15.0	4	4	4	Cluster(s) of 835.0 voxels is(are) detected. If more than one cluster the texture calculation is only performed on the largest cluster. (size ok >= 64.0vx)	0.5237	0.0245496	3.77544	0.607135	1.75518	5.83057	1.47964	0.89867	1.55104	0.0177671	75.9461	0.016259
0	0.67754	2.77076	0.726521	6.04437	2.34732	2.83319	3.18801	3.49543	3.49543	165.27	0.6775403757822076|0.6775403757822076|1.201742683461724|2.6851995307647627|	2.770760675247591|2.6509133903841864|3.1702493885183167|3.2270442248403888|	0.7265214113258325|0.6823523373219708|0.7498317424059517|0.3873798480227654|	6.044373425401972|5.434587053896706|6.044373425401972|4.607274510917307|	59.648|46.016|12.416|1.216|	932|719|194|19|	2582.3489493307516|1906.0067276862308|615.0283813725534|61.31384027196739|	0.254714	4.66817	1.66817	0.955056	3.17263	0.139402	59.648	932	0.439243	16807.8	3.54884	1	64	0.3125	Absolute bounds: 0.0 <-> 20.0	3.0 <-> 20.0	4	4	4	Cluster(s) of 932.0 voxels is(are) detected. If more than one cluster the texture calculation is only performed on the largest cluster. (size ok >= 64.0vx)	0.584881	0.0352039	2.99602	0.732892	1.66663	5.53642	1.20909	0.861638	1.80506	0.0150476	92.4615	0.013265
0	0.719922	2.42046	0.481666	4.03456	2.17477	2.44474	2.71096	2.72615	2.72615	318.958	0.719922239359434|0.719922239359434|1.451093303875723|	2.4204555596550676|2.3911560569267554|2.596352234197461|	0.4816664287147752|0.48703053916937156|0.4058501743282532|	4.034564289440823|4.034564289440823|3.974570711069674|	131.776|112.96|18.816|	2059|1765|294|	4983.717997329778|4220.390440475724|763.3275568540539|	-0.297253	3.70425	0.704251	0.797982	2.65084	0.198286	131.776	2059	0.33009	37938.1	3.47345	1	64	0.3125	Absolute bounds: 0.0 <-> 20.0	3.0 <-> 13.0	4	4	4	Cluster(s) of 2059.0 voxels is(are) detected. If more than one cluster the texture calculation is only performed on the largest cluster. (size ok >= 64.0vx)	0.61541	0.0563125	2.08075	0.535438	1.45764	4.84217	1.03243	0.846381	1.92867	0.0176185	69.4327	0.0153357
0	0.751849	5.23224	2.36167	12.3446	3.44843	4.81772	6.82545	9.8523	9.8523	630.548	0.7518494785160641|0.7518494785160641|1.4952984605057793|2.0791367650046197|4.015464303699048|	5.232243937412951|3.9923725033125033|6.759539241406536|7.294179994956859|6.867451927610171|	2.3616662027702104|1.565781492763127|2.3230050477664204|1.9989443305649999|1.0668779897799405|	12.34461197761334|10.81991177926534|12.34461197761334|11.886782429946834|9.25740947744248|	120.512|68.672|39.04|10.752|2.048|	1883|1073|610|168|32|	9852.315334148585|4283.815696054316|4123.31893725799|1225.4222391527526|219.75846168352547|	0.579382	2.6895	-0.310496	1.45933	4.84779	0.0393218	120.512	1883	0.530924	22223.1	5.42282	1	64	0.3125	Absolute bounds: 0.0 <-> 20.0	3.0 <-> 40.0	4	4	4	Cluster(s) of 1883.0 voxels is(are) detected. If more than one cluster the texture calculation is only performed on the largest cluster. (size ok >= 64.0vx)	0.304281	0.00259731	40.9703	0.648588	2.69975	8.96839	4.80008	0.952474	1.22589	0.0065421	357.583	0.00614794
0	1.23633	3.00366	0.915272	6.75513	2.33488	2.84691	3.5349	4.43926	4.43926	227.221	1.236330249124876|1.236330249124876|1.7837415802172174|4.7256119398704755|	3.0036640027141033|2.919405811816259|3.6437537785806793|4.7256119398704755|	0.9152718627114134|0.8540903497814051|1.0936161422693575|0.0|	6.755129617360723|6.755129617360723|6.676927915834|4.7256119398704755|	75.648|66.944|8.64|0.064|	1182|1046|135|1|	3550.330851208072|3053.6984791598097|491.90676010839184|4.7256119398704755|	0.919715	4.01139	1.01139	1.04634	3.47587	0.106668	75.648	1182	0.362834	23840.1	3.17314	1	64	0.3125	Absolute bounds: 0.0 <-> 20.0	4.0 <-> 22.0	4	4	4	Cluster(s) of 1182.0 voxels is(are) detected. If more than one cluster the texture calculation is only performed on the largest cluster. (size ok >= 64.0vx)	0.520231	0.0183545	5.06384	0.735382	1.9125	6.35319	1.61708	0.899794	1.52773	0.0124015	111.497	0.0111753
0	0.947807	5.34747	3.08484	15.2155	2.83078	4.35149	7.62037	13.3921	13.3921	741.63	0.9478074358748856|0.9478074358748856|1.6639285585960408|3.5511183995130864|5.682631902922026|9.305362342506555|	5.347467023006663|2.9421557741552475|5.858270573276753|8.667018806881922|10.190493605806891|11.015245638603636|	3.084840672666488|1.12011915887309|2.240166577065493|2.3072057513378543|1.9968315127201224|1.0914972946863601|	15.215468896446623|9.056826098961324|13.008129984269203|14.714184090850722|15.215468896446623|12.58688238085142|	138.688|61.76|43.2|24.576|8.448|0.704|	2167|965|675|384|132|11|	11587.96103885543|2839.180322059815|3954.3326369618076|3328.1352218426578|1345.1451559665097|121.16770202464|	0.767279	2.58158	-0.418424	1.5156	5.03471	0.0363878	138.688	2167	0.782364	16561.6	8.37409	1	64	0.3125	Absolute bounds: 0.0 <-> 20.0	4.0 <-> 49.0	4	4	4	Cluster(s) of 2167.0 voxels is(are) detected. If more than one cluster the texture calculation is only performed on the largest cluster. (size ok >= 64.0vx)	0.275599	0.00214025	46.3867	0.763352	2.80878	9.33056	5.26272	0.958426	1.19756	0.00809161	409.476	0.00773622
0	0.537593	2.44117	0.658599	4.81562	2.00272	2.48353	2.88104	3.13689	3.13689	356.684	0.5375927159587661|0.5375927159587661|0.8783204920174299|2.1844435352595184|2.8772567231712287|	2.4411676574688337|2.385523161250871|2.621147169737788|2.9072855505798123|3.352112336972616|	0.6585992290817163|0.6621502493758801|0.6070679847111181|0.3601416940340393|0.25101049266175757|	4.81561917204013|4.81561917204013|4.361315627934374|3.744219697373623|3.6268578540961585|	146.112|116.416|26.432|2.816|0.448|	2283|1819|413|44|7|	5573.185762001356|4339.266630315331|1082.5337811017057|127.92056422551177|23.46478635880831|	-0.141689	2.96719	-0.0328063	0.938502	3.11764	0.135091	146.112	2283	0.331508	40468.2	3.61054	1	64	0.3125	Absolute bounds: 0.0 <-> 20.0	2.0 <-> 16.0	4	4	4	Cluster(s) of 2283.0 voxels is(are) detected. If more than one cluster the texture calculation is only performed on the largest cluster. (size ok >= 64.0vx)	0.552046	0.0266804	2.92693	0.664971	1.71371	5.69284	1.2962	0.882815	1.67048	0.0195979	73.3108	0.0175697
0	0.502234	2.71996	1.02294	6.06577	1.91152	2.59127	3.48533	4.3198	4.3198	137.869	0.5022335055603975|0.5022335055603975|1.502370946573734|2.9744344976238324|	2.7199613105366227|2.2877490723072014|3.6442854256352986|4.035383141952963|	1.0229445003990647|0.7956006177309758|0.8074042081916459|0.5082766804864373|	6.065768602463322|5.589512382623866|6.065768602463322|4.892446872989751|	50.688|34.944|14.336|1.408|	792|546|224|22|	2154.2093579450043|1249.1109934797316|816.3199353423074|88.77842912296518|	0.353867	2.55956	-0.440443	1.11716	3.71111	0.0856195	50.688	792	0.606058	10928.8	4.63801	1	64	0.3125	Absolute bounds: 0.0 <-> 20.0	2.0 <-> 20.0	4	4	4	Cluster(s) of 792.0 voxels is(are) detected. If more than one cluster the texture calculation is only performed on the largest cluster. (size ok >= 64.0vx)	0.390624	0.00935756	11.2858	0.484271	2.11548	7.02747	2.64856	0.935782	1.31691	0.0195258	94.7209	0.0184921
0	0.409892	2.46417	0.975449	5.06558	1.73521	2.33809	3.14421	4.32238	4.32238	92.7315	0.40989179359685046|0.40989179359685046|1.4038794030485136|2.5789025180813496|4.290200906037711|	2.464166548128284|2.0791428186940704|3.2761740443022194|3.732039521610788|4.290200906037711|	0.9754485679570755|0.7778075675584811|0.7897454137130814|0.6515924293305753|0.0|	5.0655794790699815|4.676182162054232|5.014342821916529|5.0655794790699815|4.290200906037711|	37.632|26.24|9.6|1.728|0.064|	588|410|150|27|1|	1448.9299302994314|852.4485556645693|491.426106645333|100.76506708349129|4.290200906037711|	0.389756	2.50047	-0.499529	1.09554	3.63932	0.0894361	37.632	588	0.668006	8129.72	4.62894	1	64	0.3125	Absolute bounds: 0.0 <-> 20.0	2.0 <-> 17.0	4	4	4	Cluster(s) of 588.0 voxels is(are) detected. If more than one cluster the texture calculation is only performed on the largest cluster. (size ok >= 64.0vx)	0.419079	0.0112644	8.53268	0.569335	2.0334	6.75482	2.3058	0.924619	1.37707	0.024539	79.1345	0.0230769
0	0.658622	2.83872	1.33914	9.96764	1.97587	2.48547	3.26276	2.61203	2.61203	497.798	0.6586223982294115|0.6586223982294115|1.0523241340625376|1.9611494756633903|2.3217361143640716|2.5609005391403343|	2.8387222682338|2.098861695091299|3.265270907094522|4.180039471008276|4.005792581263762|3.8934043731893047|	1.3391391164739783|0.6189719067208885|1.3431155665988825|1.5872032113881769|1.1794265878235282|1.0203180104568181|	9.967643434222964|6.784914794415329|9.967643434222964|9.35685419614066|8.142633432855746|6.199881679289774|	175.36|89.856|49.92|22.4|11.008|2.176|	2740|1404|780|350|172|34|	7778.099014960615|2946.8018199081866|2546.9113075337277|1463.0138148528972|688.996323977367|132.37574868843637|	1.59475	6.06316	3.06316	1.15188	3.82647	0.0930351	175.36	2740	0.55321	27387.2	6.40299	1	64	0.3125	Absolute bounds: 0.0 <-> 20.0	3.0 <-> 32.0	4	4	4	Cluster(s) of 2740.0 voxels is(are) detected. If more than one cluster the texture calculation is only performed on the largest cluster. (size ok >= 64.0vx)	0.455751	0.0131184	10.6634	0.736446	2.14314	7.11936	2.28374	0.896614	1.59456	0.0174986	113.883	0.0157336
0	0.650223	2.03596	0.324119	3.14624	1.8458	2.04356	2.23833	2.68353	2.68353	364.843	0.6502233371656985|0.6502233371656985|1.402325051922162|1.6899814991666062|2.6758038380285143|	2.0359556873465143|1.990470899765755|2.153585825349456|2.419729805493261|2.6758038380285143|	0.3241191626847873|0.32119857479045777|0.2867516188812088|0.24475254462768117|0.0|	3.1462420474053943|2.9394889847026207|3.1462420474053943|2.966456686172023|2.6758038380285143|	179.2|134.656|41.28|3.2|0.064|	2800|2104|645|50|1|	5700.6759245702415|4187.95077310715|1389.0628573504|120.98649027466308|2.6758038380285143|	-0.356751	4.02982	1.02982	0.641687	2.13164	0.277988	179.2	2800	0.401393	38294.8	4.67949	1	64	0.3125	Absolute bounds: 0.0 <-> 20.0	3.0 <-> 11.0	4	4	4	Cluster(s) of 2800.0 voxels is(are) detected. If more than one cluster the texture calculation is only performed on the largest cluster. (size ok >= 64.0vx)	0.671416	0.0927944	1.14563	0.486642	1.19848	3.98128	0.768624	0.77926	2.52453	0.0227257	50.0245	0.0181041
0	0.554377	1.23672	0.300077	2.78385	1.01702	1.21245	1.41187	0	0	52.3972	0.5543765078076746|0.5543765078076746|1.3041806338851103|	1.2367166101590779|1.234918461994566|1.5325119832215073|	0.30007652493030196|0.29973503592033085|0.1889801944855652|	2.783847419163976|2.783847419163976|1.8266505461141946|	42.368|42.112|0.256|	662|658|4|	818.7063959253093|812.5763479924233|6.130047932886029|	0.847602	4.82065	1.82065	0.599859	1.99269	0.291774	42.368	662	0.273354	21500.6	1.97055	1	64	0.3125	Absolute bounds: 0.0 <-> 20.0	2.0 <-> 9.0	4	4	4	Cluster(s) of 662.0 20.0 23.0 53.0 97.0 voxels is(are) detected. If more than one cluster the texture calculation is only performed on the largest cluster. (size ok >= 64.0vx)	0.741875	0.121713	0.689683	0.649103	1.04633	3.47584	0.557117	0.88528	1.72168	0.0590321	20.904	0.052613
0	0.423677	2.3646	0.61666	4.19993	1.97102	2.34251	2.76004	3.10002	3.10002	172.219	0.4236774379181334|0.4236774379181334|1.1635778893607664|2.1736495264982807|	2.3646043952868583|2.3084572095078677|2.604389873343215|2.7073097563471666|	0.616660184409132|0.6111975156104203|0.5946743933533648|0.32629647964837616|	4.199933203941782|4.199933203941782|4.104759059674166|3.242053654290288|	72.832|59.392|12.352|1.088|	1138|928|193|17|	2690.919801836443|2142.248290423301|502.64724555524026|46.02426585790184|	0.0457979	3.07253	0.0725302	0.911475	3.02785	0.144466	72.832	1138	0.375183	22479.6	3.23991	1	64	0.3125	Absolute bounds: 0.0 <-> 20.0	2.0 <-> 14.0	4	4	4	Cluster(s) of 1138.0 voxels is(are) detected. If more than one cluster the texture calculation is only performed on the largest cluster. (size ok >= 64.0vx)	0.575053	0.0319053	2.56613	0.659963	1.63846	5.44284	1.19048	0.87528	1.66709	0.0199133	69.066	0.0176701
0	0.850311	3.14094	0.978091	5.70367	2.40123	3.1707	3.95814	4.30781	4.30781	65.7335	0.8503113385083552|0.8503113385083552|2.1377546220996635|	3.1409366380965005|2.893365536253251|3.958572777078807|	0.9780911247363429|0.9025350873981582|0.7449765318101795|	5.703673057335294|5.170731465446494|5.703673057335294|	20.928|16.064|4.864|	327|251|76|	1027.0862806575549|726.2347495995656|300.8515310579893|	0.00394622	2.21288	-0.787123	1.09911	3.65118	0.0866837	20.928	327	0.737556	4979.37	4.20294	1	64	0.3125	Absolute bounds: 0.0 <-> 20.0	3.0 <-> 19.0	4	4	4	Cluster(s) of 327.0 voxels is(are) detected. If more than one cluster the texture calculation is only performed on the largest cluster. (size ok >= 64.0vx)	0.39179	0.0120497	9.77199	0.482769	1.99638	6.63182	2.51519	0.941483	1.28137	0.0129945	119.553	0.0124531
0	1.57207	3.84551	1.05396	6.9888	3.0464	3.85008	4.66124	4.30409	4.30409	35.9324	1.5720727626837174|1.5720727626837174|2.80475157715955|	3.845509980627038|3.693670383839443|4.749317104362732|	1.0539564646475708|0.9995833347582741|0.9062838971857402|	6.988800013625394|6.168824169772677|6.988800013625394|	9.344|8.0|1.344|	146|125|21|	561.4444571715477|461.70879797993035|99.73565919161737|	0.216942	2.72005	-0.279947	1.10881	3.68338	0.0879152	9.344	146	0.859896	2494.94	3.74518	1	64	0.3125	Absolute bounds: 0.0 <-> 20.0	6.0 <-> 23.0	4	4	4	Cluster(s) of 146.0 51.0 voxels is(are) detected. If more than one cluster the texture calculation is only performed on the largest cluster. (size ok >= 64.0vx)	0.367509	0.0142394	13.6412	0.397092	1.92423	6.39216	2.94132	0.946021	1.23272	0.00774356	174.694	0.00736612
0	0.989235	2.59769	0.519432	3.82653	2.24248	2.69097	2.97089	3.38121	3.38121	279.968	0.9892347700156279|0.9892347700156279|1.361390532556257|2.449230667089992|2.3633486137409676|	2.5976865148142028|2.332227201678833|2.9340273177803553|2.977476357602261|2.91953751748224|	0.5194317193197895|0.4836051400560433|0.34374170516260066|0.2497234544110567|0.27140435709044813|	3.826525239593508|3.648399279282728|3.826525239593508|3.6802077552336243|3.269882059185747|	107.776|61.056|34.752|11.52|0.448|	1684|954|543|180|7|	4374.504090947121|2224.9447504016052|1593.176833554733|535.9457443684068|20.43676262237568|	-0.512323	2.7878	-0.2122	0.823681	2.73621	0.174874	107.776	1684	0.672564	16284.2	6.61846	1	64	0.3125	Absolute bounds: 0.0 <-> 20.0	4.0 <-> 13.0	4	4	4	Cluster(s) of 1684.0 voxels is(are) detected. If more than one cluster the texture calculation is only performed on the largest cluster. (size ok >= 64.0vx)	0.580193	0.0492704	2.36268	0.501955	1.47715	4.90699	1.15245	0.836292	2.16545	0.0155316	77.8978	0.0134512
0	0.606583	2.83972	1.03284	6.43595	2.05793	2.69021	3.46986	4.99119	4.99119	190.647	0.6065828821115673|0.6065828821115673|1.2851332773059312|1.9259862562614956|3.214546639368848|	2.839717299555775|2.1902552298709783|3.3772598758781616|3.9797651511434196|4.259632490351366|	1.0328369314713084|0.6038103654347475|0.8028464937116422|0.9750356677241252|0.6077403812168974|	6.435947063153776|4.249507387379083|5.925320900751501|6.435947063153776|5.781385874585908|	67.136|36.16|20.288|9.28|1.408|	1049|565|317|145|22|	2978.8634472340063|1237.4942048771034|1070.5913806533772|577.0659469157957|93.71191478773005|	0.612395	2.99678	-0.00321888	1.10635	3.6752	0.0910005	67.136	1049	0.728326	10968	6.12106	1	64	0.3125	Absolute bounds: 0.0 <-> 20.0	2.0 <-> 21.0	4	4	4	Cluster(s) of 1049.0 voxels is(are) detected. If more than one cluster the texture calculation is only performed on the largest cluster. (size ok >= 64.0vx)	0.444056	0.0117192	7.77684	0.642359	2.06051	6.84488	2.13868	0.90617	1.50815	0.0162279	102.707	0.0148554
0	2.31083	10.7497	2.73977	18.1373	8.82105	10.5478	12.6599	16.4944	16.4944	1143.43	2.3108278744475967|2.3108278744475967|6.265837095814845|9.105494758438113|9.86188237211229|14.544434614260354|	10.74974390718592|9.233780215805062|12.281399600606186|13.775031114007936|13.819759439247589|15.323257079980204|	2.739771825725866|2.0544914578216518|2.0335060719970444|2.066569846093006|1.7329649906422513|0.6181773623825958|	18.13727418115218|15.496328952103795|17.75267055356437|18.13727418115218|16.81039174587727|16.076439303860866|	106.368|61.184|29.824|12.608|2.432|0.32|	1662|956|466|197|38|5|	17866.074373742988|8827.493886309634|5723.132213882481|2713.6811294595636|525.1508586914083|76.61628539990102|	0.103109	2.64475	-0.355254	1.54958	5.14759	0.0323549	106.368	1662	0.607923	17858.4	5.95618	1	64	0.3125	Absolute bounds: 0.0 <-> 20.0	8.0 <-> 59.0	4	4	4	Cluster(s) of 1662.0 voxels is(are) detected. If more than one cluster the texture calculation is only performed on the largest cluster. (size ok >= 64.0vx)	0.265152	0.00196061	49.5797	0.659031	2.80696	9.32453	5.42462	0.964957	1.15504	0.00105229	1287.02	0.00102283
0	1.83308	6.54196	2.30432	12.9784	4.77632	6.22218	8.15129	9.32928	9.32928	206.831	1.8330840693022594|1.8330840693022594|3.797325847118344|5.852128519864067|9.921137830300893|	6.541964109520389|5.722182384008111|8.379997671463261|9.079543138543853|9.921137830300893|	2.3043235167048235|1.8540880522639869|2.1260660246626|1.7622521253018302|0.0|	12.97835960411436|12.075870222796652|12.97835960411436|11.975940503046616|9.921137830300893|	31.616|22.272|7.872|1.408|0.064|	494|348|123|22|1|	3231.73027010307|1991.3194696348228|1030.7397135899814|199.74994904796475|9.921137830300893|	0.420599	2.53053	-0.469466	1.45083	4.81955	0.0402646	31.616	494	0.653516	7398.87	4.27308	1	64	0.3125	Absolute bounds: 0.0 <-> 20.0	6.0 <-> 42.0	4	4	4	Cluster(s) of 494.0 voxels is(are) detected. If more than one cluster the texture calculation is only performed on the largest cluster. (size ok >= 64.0vx)	0.281456	0.00373307	36.508	0.674318	2.50303	8.3149	4.77028	0.964893	1.1513	0.00330601	510.239	0.00320954
0	1.4711	3.00771	0.68168	5.70164	2.53772	3.00213	3.44256	4.26444	4.26444	146.103	1.4711012325057027|1.4711012325057027|2.136242640109458|3.7751273975768527|	3.0077146576788016|2.80816084790763|3.5068547426878256|4.28318582943926|	0.6816795621955805|0.6178804537280649|0.5376797877016631|0.3176298327167232|	5.701640654826406|5.701640654826406|4.874707947659772|4.904669261391518|	48.576|35.2|12.928|0.448|	759|550|202|7|	2282.8554251782116|1544.4884663491962|708.3846580229406|29.982300806074818|	0.251689	3.04647	0.0464683	0.954484	3.17073	0.126793	48.576	759	0.606894	10608.5	4.57899	1	64	0.3125	Absolute bounds: 0.0 <-> 20.0	5.0 <-> 19.0	4	4	4	Cluster(s) of 759.0 voxels is(are) detected. If more than one cluster the texture calculation is only performed on the largest cluster. (size ok >= 64.0vx)	0.481841	0.0208972	4.77495	0.48536	1.79089	5.94919	1.70696	0.90386	1.4852	0.0115968	106.431	0.0106129
0	0.55891	3.25843	1.12788	7.54833	2.49991	3.05274	3.87289	5.20973	5.20973	119.076	0.5589104864402437|0.5589104864402437|2.120214625232123|5.507090820229536|	3.2584261234400436|2.9486132313304396|4.464653960075504|5.507090820229536|	1.1278819159972246|0.8831731482990554|1.1625644497600176|0.0|	7.548329126764315|5.977912048195094|7.548329126764315|5.507090820229536|	36.544|29.12|7.36|0.064|	571|455|115|1|	1860.5613164842623|1341.6190202553498|513.4352054086829|5.507090820229536|	0.686067	3.52966	0.529657	1.14432	3.80134	0.0889244	36.544	571	0.585103	9101.84	4.01501	1	64	0.3125	Absolute bounds: 0.0 <-> 20.0	2.0 <-> 25.0	4	4	4	Cluster(s) of 571.0 voxels is(are) detected. If more than one cluster the texture calculation is only performed on the largest cluster. (size ok >= 64.0vx)	0.408882	0.0109999	13.4018	0.526394	2.11695	7.03236	2.71385	0.928459	1.35599	0.0127388	133.073	0.0120021
0	0.243925	1.11869	0.35775	2.26012	0.857548	1.10528	1.34921	0	0	57.0623	0.24392482900878587|0.24392482900878587|0.6136234158176919|	1.1186933454226062|1.1125288698256341|1.2710155488832773|	0.35774965852796176|0.35872010813148|0.29438613016047993|	2.2601158892786657|2.2601158892786657|1.9132853919043242|	51.008|49.024|1.984|	797|766|31|	891.5985963018175|852.1971142864359|39.401482015381596|	0.1864	2.70155	-0.298454	0.686984	2.28211	0.23469	51.008	797	0.29117	22843.6	2.23293	1	64	0.3125	Absolute bounds: 0.0 <-> 20.0	1.0 <-> 8.0	4	4	4	Cluster(s) of 797.0 3.0 voxels is(are) detected. If more than one cluster the texture calculation is only performed on the largest cluster. (size ok >= 64.0vx)	0.70351	0.0813904	0.899973	0.677142	1.20285	3.99578	0.666148	0.872134	1.80909	0.0833334	18.0071	0.0739459
0	1.41276	12.3855	5.20905	25.5837	8.41813	11.9208	16.1909	21.7875	21.7875	688.832	1.412757876558544|1.412757876558544|3.9806844955518272|11.76413143630407|	12.385495178872395|10.023257054858908|15.77267078934058|18.359024436613634|	5.209045208666217|4.255261453851592|4.3473766885691525|3.179818328735604|	25.58366635145012|23.87348447479326|25.58366635145012|24.52144033326931|	55.616|34.176|18.304|3.136|	869|534|286|49|	10762.995310440136|5352.419267294657|4510.983845751409|899.5921973940681|	0.238526	2.26839	-0.731608	1.67973	5.57994	0.0280563	55.616	869	0.688521	10233.7	5.43458	1	64	0.3125	Absolute bounds: 0.0 <-> 20.0	5.0 <-> 64.0	4	4	4	Cluster(s) of 869.0 voxels is(are) detected. If more than one cluster the texture calculation is only performed on the largest cluster. (size ok >= 64.0vx)	0.214894	0.00577098	178.639	0.608874	2.77911	9.23199	10.4036	0.959475	1.26174	0.00146824	1688.85	0.00144712
0	1.08159	3.21534	1.30177	7.64407	2.22344	2.89587	3.96477	6.13479	6.13479	63.175	1.0815885383894681|1.0815885383894681|2.521592126980835|3.381153790074677|	3.2153411964390464|2.5359614015758467|4.15660754724041|5.607478781129724|	1.301767497929016|0.7519013584449661|1.0095601146779862|1.0717471965944518|	7.644071693548085|5.376224764592337|6.9113827283104|7.644071693548085|	19.648|12.672|5.568|1.408|	307|198|87|22|	987.1097473067874|502.1203575120178|361.6248566099157|123.36453318485394|	0.940938	3.42073	0.420732	1.17185	3.89278	0.0801388	19.648	307	0.856544	4110.99	4.77938	1	64	0.3125	Absolute bounds: 0.0 <-> 20.0	4.0 <-> 25.0	4	4	4	Cluster(s) of 307.0 voxels is(are) detected. If more than one cluster the texture calculation is only performed on the largest cluster. (size ok >= 64.0vx)	0.353894	0.00898336	15.9215	0.573345	2.147	7.13217	3.15389	0.946311	1.23775	0.0128794	134.414	0.0122625
0	0.6197	2.39136	0.731914	6.30766	1.90982	2.34601	2.76006	0	0	132.539	0.6196997870219079|0.6196997870219079|0.9959460985877087|	2.3913610953540534|2.3639687151677213|2.6463711108982357|	0.7319139476760648|0.7364045882700418|0.6342700259147943|	6.3076588540354805|6.3076588540354805|4.404294984619867|	55.424|50.048|5.376|	866|782|84|	2070.9187085766116|1848.6235352611598|222.29517331545176|	0.946653	5.522	2.522	0.96311	3.19938	0.13468	55.424	866	0.406916	17276.1	3.20814	1	64	0.3125	Absolute bounds: 0.0 <-> 20.0	2.0 <-> 21.0	4	4	4	Cluster(s) of 866.0 voxels is(are) detected. If more than one cluster the texture calculation is only performed on the largest cluster. (size ok >= 64.0vx)	0.502102	0.0249817	5.12789	0.544055	1.78498	5.92958	1.6808	0.908596	1.46828	0.0201252	72.2312	0.0185232
0	0.428381	2.4811	0.610479	5.1148	2.09923	2.42534	2.80541	2.25955	2.25955	343.305	0.42838070433981557|0.42838070433981557|1.0081441043911|2.080706332614483|2.2514145416251665|	2.481102318354096|2.2984958290140707|2.8026052318201202|3.2997801026067552|3.133943157755076|	0.6104788118449633|0.4909861471577261|0.6087916859793594|0.7290021093294345|0.6517368618492778|	5.114801354843934|3.9456117504983013|4.908663434730158|5.114801354843934|4.531816924858049|	138.368|95.168|35.776|6.208|1.216|	2162|1487|559|97|19|	5364.143212281571|3417.863297743922|1566.6563245874474|320.07866995285536|59.54491999734644|	0.580591	4.36412	1.36412	0.894004	2.96982	0.159942	138.368	2162	0.436387	29646.2	4.66731	1	64	0.3125	Absolute bounds: 0.0 <-> 20.0	2.0 <-> 17.0	4	4	4	Cluster(s) of 2162.0 voxels is(are) detected. If more than one cluster the texture calculation is only performed on the largest cluster. (size ok >= 64.0vx)	0.559984	0.0338021	2.89396	0.644609	1.66607	5.53456	1.27022	0.85776	1.81563	0.0174331	74.9295	0.0152167
0	0.820985	9.39381	2.90885	16.9608	7.30024	9.55328	11.4798	11.7047	11.7047	1409.22	0.8209853173087112|0.8209853173087112|2.29036230483203|8.05125379115566|	9.393810451115788|9.260064518892854|9.998951741683092|11.248120668624324|	2.9088464782527232|3.00329915989885|2.3027194141758294|1.7552328358115648|	16.96081040846707|16.96081040846707|16.11183668350691|13.82613917462038|	150.016|124.16|25.088|0.768|	2344|1940|392|12|	22019.0916974154|17964.525166652133|3919.5890827397725|134.9774480234919|	-0.157192	2.55514	-0.444857	1.5747	5.23105	0.0300968	150.016	2344	0.33321	40975.5	3.66111	1	64	0.3125	Absolute bounds: 0.0 <-> 20.0	3.0 <-> 55.0	4	4	4	Cluster(s) of 2344.0 2.0 2.0 voxels is(are) detected. If more than one cluster the texture calculation is only performed on the largest cluster. (size ok >= 64.0vx)	0.241519	0.00166138	62.893	0.603934	2.87443	9.54866	6.24766	0.975246	1.10917	0.00181709	1020.16	0.00177036
0	0.525175	1.53824	0.442536	2.99868	1.26917	1.53986	1.76679	2.25887	2.25887	31.2078	0.5251749037260822|0.5251749037260822|0.9368860285590941|	1.5382386133367902|1.447936782960985|1.909641302785665|	0.44253581281162996|0.3777393158687312|0.4929141699708268|	2.9986838449225814|2.7004363071596487|2.9986838449225814|	20.288|16.32|3.968|	317|255|62|	487.6216404277624|369.2238796550512|118.3977607727112|	0.451456	3.68834	0.688342	0.756979	2.51463	0.211516	20.288	317	0.604456	5951.31	3.409	1	64	0.3125	Absolute bounds: 0.0 <-> 20.0	2.0 <-> 10.0	4	4	4	Cluster(s) of 317.0 voxels is(are) detected. If more than one cluster the texture calculation is only performed on the largest cluster. (size ok >= 64.0vx)	0.604252	0.0567138	2.2973	0.474991	1.41729	4.70813	1.08087	0.850185	1.82135	0.0449364	31.341	0.0388494
0	0.4308	3.18943	0.638726	5.40674	2.82984	3.22902	3.6124	4.6635	4.6635	1065.53	0.4308000984011926|0.4308000984011926|0.9999305530179612|1.7311050788445357|1.8694353669150985|2.3911381871083677|2.6480372545851196|2.8535566175985423|	3.189434339784446|2.921204798573579|3.2044408344183126|3.35352194905596|3.443687852922514|3.4328922844834078|3.5352932342637895|3.626888980117105|	0.6387263075441827|0.7095823120225021|0.5675254624989706|0.5509828913816304|0.5006810065699235|0.478034480751547|0.45910885900821696|0.4581414335075167|	5.4067387396266895|5.4067387396266895|5.078698459022235|5.118221476350982|4.762514865552362|5.118221476350982|5.0352230309285915|4.99965242436474|	334.08|114.048|88.96|58.496|37.76|21.44|11.072|2.304|	5220|1782|1390|914|590|335|173|36|	16648.847253674816|5205.586951058128|4454.172759841459|3065.119061437151|2031.7758332242847|1150.018915301942|611.6057295276357|130.56800328421576|	-0.435011	3.74819	0.74819	0.921527	3.06125	0.145123	334.08	5220	0.686525	33915.2	9.85044	1	64	0.3125	Absolute bounds: 0.0 <-> 20.0	2.0 <-> 18.0	4	4	4	Cluster(s) of 5220.0 voxels is(are) detected. If more than one cluster the texture calculation is only performed on the largest cluster. (size ok >= 64.0vx)	0.566878	0.0318711	2.67588	0.649093	1.66526	5.53189	1.22357	0.823252	2.11641	0.0106916	118.178	0.00900681
0	0.0869379	1.71841	0.552571	3.34189	1.33884	1.74571	2.09694	2.83674	2.83674	129.224	0.08693788497414356|0.08693788497414356|0.3999142618786493|1.8813358028043865|	1.7184105268752214|1.6334109112474515|2.0864919312044137|2.891305675715651|	0.5525706678936267|0.5163433773400745|0.5267659630496593|0.436380623247126|	3.3418923269565823|2.941978065077933|3.3418923269565823|3.2306118259589027|	75.2|61.888|12.864|0.448|	1175|967|201|7|	2019.132369078383|1579.5083511762862|419.3848781720872|20.239139730009555|	-0.06872	2.87715	-0.122852	0.866197	2.87744	0.157576	75.2	1175	0.406196	21211	3.54533	1	64	0.3125	Absolute bounds: 0.0 <-> 20.0	1.0 <-> 11.0	4	4	4	Cluster(s) of 1175.0 voxels is(are) detected. If more than one cluster the texture calculation is only performed on the largest cluster. (size ok >= 64.0vx)	0.604925	0.0373294	2.09501	0.683428	1.57015	5.21591	1.06011	0.848813	1.8894	0.0467083	38.9665	0.0405492
0	0.544408	2.9091	1.06882	5.59963	2.06313	2.88911	3.68772	4.64362	4.64362	142.988	0.544408279774558|0.544408279774558|1.2904492368029565|1.993283276877989|3.8771087122969448|	2.9091029674616515|2.438418478226185|3.5245157247573156|3.7999269250750234|4.121948399575404|	1.0688177330227064|0.906726390027338|0.9317275562248328|0.7663993113530045|0.21107068831840525|	5.599627971786703|4.991849524396457|5.599627971786703|5.164677533471178|4.591464414886872|	49.152|29.504|13.952|4.992|0.704|	768|461|218|78|11|	2234.1910790105467|1124.110918462271|768.3444279970946|296.3943001558518|45.341432395329434|	0.149307	2.24735	-0.752646	1.12951	3.75214	0.0811293	49.152	768	0.705312	9200.19	5.3425	1	64	0.3125	Absolute bounds: 0.0 <-> 20.0	2.0 <-> 18.0	4	4	4	Cluster(s) of 768.0 voxels is(are) detected. If more than one cluster the texture calculation is only performed on the largest cluster. (size ok >= 64.0vx)	0.393614	0.00938689	10.6629	0.530791	2.11052	7.01099	2.60313	0.929417	1.37147	0.0171393	106.547	0.0160923
0	1.33938	3.91714	0.811505	5.93793	3.37937	3.92886	4.45946	4.39177	4.39177	227.884	1.3393827173429145|1.3393827173429145|2.366242875150647|2.932904848737735|	3.917143829725658|3.8485470156042347|4.154445207752154|4.095992684695073|	0.8115047358297806|0.8352911524391992|0.7031575328335661|0.4643691511198277|	5.937930053660693|5.937930053660693|5.9138899349322855|5.580761356131006|	58.176|44.8|11.648|1.728|	909|700|182|27|	3560.683741220627|2693.9829109229686|756.1090278108918|110.59180248676694|	-0.0670929	2.84436	-0.155643	1.03137	3.42614	0.107018	58.176	909	0.455229	15949.6	3.64749	1	64	0.3125	Absolute bounds: 0.0 <-> 20.0	5.0 <-> 20.0	4	4	4	Cluster(s) of 909.0 voxels is(are) detected. If more than one cluster the texture calculation is only performed on the largest cluster. (size ok >= 64.0vx)	0.468993	0.0168926	5.62045	0.55867	1.90002	6.31174	1.84283	0.917649	1.41466	0.00691039	175.894	0.00640443
0	1.21446	2.8819	0.73682	4.65782	2.33427	2.88971	3.36299	3.42061	3.42061	23.0552	1.2144621146255616|1.2144621146255616|2.028866103498004|	2.881904212833486|2.813177162780317|3.5290839341674944|	0.7368198159079613|0.7022325424483217|0.7404578857336882|	4.657819289947156|4.518513427912552|4.657819289947156|	8.0|7.232|0.768|	125|113|12|	360.2380266041858|317.8890193941758|42.34900721000993|	0.0102959	2.50247	-0.497528	0.958828	3.18516	0.123072	8	125	0.7612	2541.24	3.14807	1	64	0.3125	Absolute bounds: 0.0 <-> 20.0	4.0 <-> 15.0	4	4	4	Cluster(s) of 125.0 voxels is(are) detected. If more than one cluster the texture calculation is only performed on the largest cluster. (size ok >= 64.0vx)	0.486143	0.026869	4.47542	0.606833	1.64394	5.46105	1.67163	0.918547	1.39436	0.0131279	99.8893	0.01206
0	0.231256	4.85326	4.35706	27.0056	1.90144	2.92496	6.83705	23.2712	23.2712	1201.74	0.23125639039742296|0.23125639039742296|0.46679531035148614|0.9164605024764114|0.9806984141858379|1.9100064736919933|	4.853259419720566|2.2748126281581285|4.74762818382949|7.64607351551927|9.751781635787435|11.211711771357699|	4.357057070016237|1.502156012226779|3.3265298202454967|4.676212749911208|5.569294667881536|5.935165809807611|	27.005606641555005|12.102417199881984|21.15139433793911|27.005606641555005|25.60093871882691|24.461787059087328|	247.616|102.848|70.592|46.272|23.296|4.608|	3869|1607|1103|723|364|72|	18777.260694898854|3655.623893450117|5236.633886763926|5528.111151720431|3549.6485154266275|807.2432475377541|	1.70523	6.01203	3.01203	1.53257	5.09109	0.0441896	247.616	3869	0.625136	30504.4	8.11739	1	64	0.3125	Absolute bounds: 0.0 <-> 20.0	1.0 <-> 64.0	4	4	4	Cluster(s) of 3869.0 3.0 3.0 1.0 1.0 2.0 voxels is(are) detected. If more than one cluster the texture calculation is only performed on the largest cluster. (size ok >= 64.0vx)	0.315951	0.00405485	79.1485	0.803255	2.82624	9.38858	6.0785	0.934002	1.35965	0.0221219	439.638	0.0201541
0	0.983273	2.36093	0.84676	4.82395	1.68191	2.26966	2.88698	3.67297	3.67297	18.5853	0.9832732892277534|0.9832732892277534|1.2531188508155253|2.5468994484882614|	2.360931676863355|2.0825998912651724|2.939599945190314|3.781535822972425|	0.8467602150383342|0.6227518470791862|0.9089287665250683|0.9394873315318122|	4.823953335388751|3.5449588573088135|4.483873787758171|4.823953335388751|	7.872|5.504|2.176|0.192|	123|86|34|3|	290.39459625419266|179.1035906488047|99.94639813647069|11.344607468917275|	0.573775	2.74091	-0.259089	1.00465	3.33739	0.110847	7.872	123	0.983629	1945.55	4.04615	1	64	0.3125	Absolute bounds: 0.0 <-> 20.0	4.0 <-> 16.0	4	4	4	Cluster(s) of 123.0 voxels is(are) detected. If more than one cluster the texture calculation is only performed on the largest cluster. (size ok >= 64.0vx)	0.438729	0.0198404	7.63922	0.516564	1.78137	5.91757	2.16286	0.918682	1.39087	0.0214735	73.3019	0.0197016
0	1.54279	4.47868	1.40151	7.86126	3.3507	4.48847	5.54891	6.47447	6.47447	74.2387	1.5427947377304747|1.5427947377304747|3.4979834633392244|4.414823091419066|6.377376271309259|	4.4786840444276175|3.834081914785582|5.789318358426748|6.499673942220472|6.377376271309259|	1.401509201743878|1.0725138362485627|0.822963481950325|0.9255727298733978|0.0|	7.861257115845376|6.852365400177945|7.761841009240641|7.861257115845376|6.377376271309259|	16.576|11.456|4.16|0.896|0.064|	259|179|65|14|1|	1159.9791675067536|686.3006627466191|376.30569329773857|90.99543519108661|6.377376271309259|	0.116812	2.23809	-0.761911	1.24345	4.13064	0.0631624	16.576	259	0.81511	3857.04	4.29759	1	64	0.3125	Absolute bounds: 0.0 <-> 20.0	5.0 <-> 26.0	4	4	4	Cluster(s) of 259.0 voxels is(are) detected. If more than one cluster the texture calculation is only performed on the largest cluster. (size ok >= 64.0vx)	0.30612	0.00759681	22.1051	0.434247	2.18897	7.27159	3.85245	0.962586	1.16319	0.00636507	239.182	0.00616691
0	2.24548	6.76281	2.74535	15.4664	4.68553	6.00602	8.21323	11.9538	11.9538	394.299	2.24548135430058|2.24548135430058|4.136916382750769|4.762078863161719|6.966095131817383|	6.7628114926827|5.078438680494663|7.833921012977983|9.968817636577116|11.361688860621815|	2.745350142873994|1.370233533101045|2.21026151795743|2.7243869804578953|2.856501015168268|	15.466389750764392|10.535262461952698|14.267099786797644|15.466389750764392|14.831658491543067|	58.304|30.848|17.728|8.448|1.28|	911|482|277|132|20|	6160.921269833943|2447.8074439984266|2169.996120594901|1315.8839280281795|227.23377721243628|	0.981316	3.29952	0.299521	1.47749	4.90811	0.0409834	58.304	911	0.775279	9379.03	6.21642	1	64	0.3125	Absolute bounds: 0.0 <-> 20.0	8.0 <-> 50.0	4	4	4	Cluster(s) of 911.0 voxels is(are) detected. If more than one cluster the texture calculation is only performed on the largest cluster. (size ok >= 64.0vx)	0.273033	0.00278671	45.0079	0.722148	2.67037	8.87076	5.23013	0.962349	1.17343	0.00306969	569.314	0.00295605
0	1.23329	3.25745	0.805608	5.21595	2.76384	3.2655	3.80635	4.36691	4.36691	74.6347	1.2332938114624596|1.2332938114624596|1.6080516629601647|	3.2574522549366653|3.197498124819131|3.6267696964606584|	0.8056076749856408|0.7809357401026678|0.8553290113907606|	5.215947224031169|5.215947224031169|4.885478971621524|	22.912|19.712|3.2|	358|308|50|	1166.167907267326|984.8294224442931|181.33848482303293|	-0.132865	2.71393	-0.286071	1.01861	3.38374	0.111716	22.912	358	0.519643	7507.37	3.05193	1	64	0.3125	Absolute bounds: 0.0 <-> 20.0	4.0 <-> 17.0	4	4	4	Cluster(s) of 358.0 voxels is(are) detected. If more than one cluster the texture calculation is only performed on the largest cluster. (size ok >= 64.0vx)	0.558297	0.0251375	2.75867	0.78575	1.72687	5.73654	1.26321	0.886584	1.57697	0.0104981	125.986	0.0093635
0	1.17592	3.52822	1.02588	6.00252	2.71974	3.46466	4.2702	5.17172	5.17172	81.7418	1.1759234774148837|1.1759234774148837|2.049561644697121|2.7737178632540065|	3.5282201612462325|3.17104342552209|4.161247568697656|4.556135396147387|	1.0258811211272467|0.8574399566124877|0.9875271023616737|0.7814858712286793|	6.002524692882787|5.301621311447832|6.002524692882787|5.507574056967371|	23.168|15.296|6.656|1.216|	362|239|104|19|	1277.2156983711359|757.8793786997791|432.7697471445564|86.56657252680034|	0.137758	2.31343	-0.686571	1.11489	3.70358	0.0847502	23.168	362	0.772588	5087	4.55435	1	64	0.3125	Absolute bounds: 0.0 <-> 20.0	4.0 <-> 20.0	4	4	4	Cluster(s) of 362.0 voxels is(are) detected. If more than one cluster the texture calculation is only performed on the largest cluster. (size ok >= 64.0vx)	0.402214	0.010807	9.33578	0.563918	2.03721	6.76747	2.44084	0.933609	1.32187	0.00951675	148.846	0.00894537
0	0.709686	1.95123	0.39219	3.53838	1.70647	1.92501	2.19035	2.82354	2.82354	489.026	0.7096862626555911|0.7096862626555911|1.2404296734215379|1.483651095766028|1.929056284930553|	1.9512323166207235|1.7896708150391953|2.170934111394078|2.2576341988879833|2.3265266554996633|	0.3921903817994768|0.34079673314739917|0.3377229124507708|0.3300465212674927|0.3196651104963515|	3.538377556235531|3.538377556235531|3.4375226226795235|3.5032695100329647|3.245201518159462|	250.624|149.184|81.92|17.728|1.792|	3916|2331|1280|277|28|	7641.0257518867475|4171.722669856366|2778.795662584419|625.3646730919713|65.14274635399057|	0.200577	3.60278	0.602777	0.72266	2.40062	0.229041	250.624	3916	0.436835	44006.4	5.69518	1	64	0.3125	Absolute bounds: 0.0 <-> 20.0	3.0 <-> 12.0	4	4	4	Cluster(s) of 3916.0 voxels is(are) detected. If more than one cluster the texture calculation is only performed on the largest cluster. (size ok >= 64.0vx)	0.652794	0.0689795	1.54456	0.522695	1.34333	4.46245	0.87337	0.782026	2.70586	0.0259507	46.3924	0.0209503
0	0.648425	3.04221	0.990171	7.01189	2.43557	2.82732	3.41218	2.42239	2.42239	240.651	0.6484246695627505|0.6484246695627505|1.5638476827444805|2.161415565209168|4.033582924831109|	3.042213915957661|2.5719066241520543|3.56995138451757|3.947434627867267|4.995775873908506|	0.9901713281570156|0.6008826732747717|0.9866266434764103|1.1539537857691695|0.6575460046082875|	7.011886037898364|5.387646114216238|7.011886037898364|6.932422137800131|5.851714449130725|	79.104|45.76|24.192|8.704|0.448|	1236|715|378|136|7|	3760.17640012367|1838.9132362687208|1349.441623347642|536.8511093899482|34.97043111735954|	1.23353	4.93591	1.93591	1.05253	3.49644	0.11718	79.104	1236	0.697821	12770.4	6.19431	1	64	0.3125	Absolute bounds: 0.0 <-> 20.0	3.0 <-> 23.0	4	4	4	Cluster(s) of 16.0 1236.0 voxels is(are) detected. If more than one cluster the texture calculation is only performed on the largest cluster. (size ok >= 64.0vx)	0.485505	0.0201666	8.22082	0.615742	1.96049	6.51261	1.9979	0.882404	1.70075	0.0126655	116.364	0.0113124
0	0.255433	2.23051	1.30124	8.33935	1.30235	1.95352	2.76659	6.97773	6.97773	268.803	0.2554330545475949|0.2554330545475949|0.69074849015486|2.586709375131079|	2.230505769764505|1.734652242575094|3.076825937455591|4.903897521692909|	1.301236333881209|0.7517738305600175|1.3093565698865433|1.5758017566581972|	8.339348997516936|5.425254115677376|7.713358645647531|8.339348997516936|	120.512|85.312|28.352|6.848|	1883|1333|443|107|	4200.042364466572|2312.2914393526034|1363.0338902928272|524.7170348211412|	1.56752	6.14744	3.14744	1.14934	3.81804	0.088673	120.512	1883	0.420391	28066.2	4.29384	1	64	0.3125	Absolute bounds: 0.0 <-> 20.0	1.0 <-> 27.0	4	4	4	Cluster(s) of 1883.0 480.0 voxels is(are) detected. If more than one cluster the texture calculation is only performed on the largest cluster. (size ok >= 64.0vx)	0.484299	0.0133857	8.95665	0.783755	2.09749	6.96771	2.04923	0.894989	1.59161	0.0394357	78.4733	0.0357056
0	0.545515	1.70618	0.576606	3.13788	1.22158	1.67851	2.15409	0	0	88.5575	0.5455151651557344|0.5455151651557344|0.7226910449754698|	1.7061786039539493|1.6943315270877803|1.8191104795353443|	0.576606079783523|0.5735663882460269|0.5930515766154784|	3.1378777954940063|3.1378777954940063|3.0213147773686444|	51.904|46.976|4.928|	811|734|77|	1383.7108478066527|1243.6393408824313|140.07150692422147|	0.19039	2.12833	-0.871669	0.866507	2.87847	0.147106	51.904	811	0.387359	17371.5	2.98788	1	64	0.3125	Absolute bounds: 0.0 <-> 20.0	2.0 <-> 11.0	4	4	4	Cluster(s) of 216.0 655.0 811.0 voxels is(are) detected. If more than one cluster the texture calculation is only performed on the largest cluster. (size ok >= 64.0vx)	0.637108	0.0397448	1.50591	0.783568	1.49995	4.98272	0.896273	0.853244	1.83874	0.0396639	39.3291	0.0335042
0	0.144783	2.21916	0.725239	4.01583	1.70787	2.24795	2.76231	3.32159	3.32159	176.68	0.14478317550052378|0.14478317550052378|0.6058033036488304|2.476554417888792|2.8956634536484955|	2.219156264630124|2.113845357887622|2.5640288459257463|2.9020137203572935|2.8956634536484955|	0.7252390618359248|0.7115397824557251|0.6651170043208114|0.23530155045180307|0.0|	4.015828046467618|3.829134173112351|4.015828046467618|3.330012994240562|2.8956634536484955|	79.616|62.336|15.488|1.728|0.064|	1244|974|242|27|1|	2760.630393199869|2058.885378582543|620.4949807140306|78.35437044964692|2.8956634536484955|	-0.191767	2.42177	-0.578234	0.975294	3.23986	0.117163	79.616	1244	0.407299	21973.8	3.62323	1	64	0.3125	Absolute bounds: 0.0 <-> 20.0	1.0 <-> 13.0	4	4	4	Cluster(s) of 1244.0 voxels is(are) detected. If more than one cluster the texture calculation is only performed on the largest cluster. (size ok >= 64.0vx)	0.561332	0.0240761	2.80671	0.731434	1.72398	5.72693	1.25863	0.875001	1.72026	0.0300822	62.2528	0.0270031
0	0.740499	2.00168	0.548591	4.03909	1.60772	1.94035	2.33633	0	0	78.53	0.7404993664099564|0.7404993664099564|1.3186431841685007|	2.0016821687134607|1.9938298094712965|2.064616518521953|	0.548591226433544|0.5544484764627039|0.4946879542643903|	4.0390871127061985|4.0390871127061985|3.290668251718543|	39.232|34.88|4.352|	613|545|68|	1227.0311694213501|1086.6372461618573|140.3939232594928|	0.515994	3.29312	0.293121	0.84454	2.8055	0.166499	39.232	613	0.409201	13645	2.87519	1	64	0.3125	Absolute bounds: 0.0 <-> 20.0	3.0 <-> 13.0	4	4	4	Cluster(s) of 613.0 275.0 voxels is(are) detected. If more than one cluster the texture calculation is only performed on the largest cluster. (size ok >= 64.0vx)	0.599666	0.0427504	2.00147	0.669559	1.50363	4.99494	1.05632	0.879524	1.71927	0.0256965	51.3151	0.0226463
0	0.20854	1.75857	0.670491	3.47176	1.24243	1.83281	2.26751	1.85043	1.85043	175.463	0.20854038374785944|0.20854038374785944|0.43470387770992147|	1.758573276324268|1.7468081116044085|1.8724375074829231|	0.6704907055146412|0.6665520155024223|0.6972946129044593|	3.471756666091096|3.471756666091096|3.195660910657125|	99.776|90.432|9.344|	1559|1413|146|	2741.6157377895347|2468.2398616970277|273.3758760925068|	-0.159312	2.35199	-0.648011	0.93994	3.12241	0.128866	99.776	1559	0.307821	33796.4	2.95227	1	64	0.3125	Absolute bounds: 0.0 <-> 20.0	1.0 <-> 12.0	4	4	4	Cluster(s) of 1559.0 voxels is(are) detected. If more than one cluster the texture calculation is only performed on the largest cluster. (size ok >= 64.0vx)	0.60341	0.0307513	1.96653	0.792285	1.63396	5.42791	1.04129	0.875625	1.73693	0.0559139	42.0467	0.0494471
0	0.837284	2.31812	0.645418	4.75578	1.8797	2.31928	2.74211	3.00563	3.00563	55.0413	0.837284349337736|0.837284349337736|1.3019771534147395|	2.318115339016456|2.1647794165481518|2.811229726045206|	0.6454179220798142|0.5543745279183805|0.6701300715312932|	4.755775029923427|3.8515078624523653|4.755775029923427|	23.744|18.112|5.632|	371|283|88|	860.0207907751053|612.6325748831271|247.3882158919782|	0.344531	3.52121	0.521208	0.923655	3.06831	0.141709	23.744	371	0.707679	5645.26	4.20601	1	64	0.3125	Absolute bounds: 0.0 <-> 20.0	3.0 <-> 16.0	4	4	4	Cluster(s) of 371.0 voxels is(are) detected. If more than one cluster the texture calculation is only performed on the largest cluster. (size ok >= 64.0vx)	0.514933	0.0261036	3.97351	0.56281	1.71041	5.68184	1.51559	0.890204	1.56278	0.0205061	67.1262	0.0184912
0	0.63069	2.49989	0.650152	4.38898	2.10402	2.45814	2.8898	0	0	133.594	0.6306900090899532|0.6306900090899532|1.3466782381320712|2.047157762153546|	2.4998930994447557|2.3918725568397616|2.9506961393342|2.4107522479702723|	0.6501516852629264|0.5941474653589476|0.6968338413784961|0.21251808607091704|	4.388981926577628|4.174444028243556|4.388981926577628|2.773485141301137|	53.44|42.368|10.304|0.768|	835|662|161|12|	2087.4107380363725|1583.419632627923|475.06207843280635|28.929026975643268|	0.220765	3.16149	0.161494	0.932379	3.0973	0.140619	53.44	835	0.430771	15927.5	3.3552	1	64	0.3125	Absolute bounds: 0.0 <-> 20.0	3.0 <-> 15.0	4	4	4	Cluster(s) of 835.0 voxels is(are) detected. If more than one cluster the texture calculation is only performed on the largest cluster. (size ok >= 64.0vx)	0.5237	0.0245496	3.77544	0.607135	1.75518	5.83057	1.47964	0.89867	1.55104	0.0177671	75.9461	0.016259
0	1.60199	6.48683	2.16271	12.6551	4.87904	6.29978	8.02747	10.2914	10.2914	384.851	1.6019869479654005|1.6019869479654005|3.1688939402193057|5.463711136592707|6.329017977903504|	6.486830524091748|5.3808113879711374|8.138174540338296|8.685343382479298|8.175501764909876|	2.162713377855334|1.5730872517682424|1.8548001222202504|1.4080026725367352|1.1623226265093054|	12.655112424581262|9.711314838046462|12.655112424581262|11.49747215824658|9.55637805021388|	59.328|36.48|17.408|4.736|0.704|	927|570|272|74|11|	6013.291895833044|3067.062491143551|2213.5834749720157|642.715410303468|89.93051941400864|	0.304689	2.57347	-0.426529	1.44002	4.78363	0.0407236	59.328	927	0.661609	11118.7	5.33585	1	64	0.3125	Absolute bounds: 0.0 <-> 20.0	6.0 <-> 41.0	4	4	4	Cluster(s) of 927.0 voxels is(are) detected. If more than one cluster the texture calculation is only performed on the largest cluster. (size ok >= 64.0vx)	0.277137	0.00292967	42.2961	0.545729	2.62304	8.71355	5.07594	0.962681	1.169	0.00328305	497.928	0.00317541
0	0.552964	2.60219	1.23737	6.60852	1.70021	2.2374	3.25618	4.33292	4.33292	70.2799	0.5529641043654863|0.5529641043654863|1.8842852044065523|5.015744739334139|	2.6021885285506614|2.1071564399420915|4.048385021288778|5.317020109142547|	1.2373654482651881|0.8019310648591432|1.1067857935112184|0.17726303057064705|	6.608522190784242|4.997713364933077|6.608522190784242|5.472541335736423|	27.008|20.288|6.464|0.256|	422|317|101|4|	1098.123559048379|667.9685914616424|408.8868871501665|21.268080436570187|	0.999152	3.50127	0.501275	1.13579	3.77303	0.0922711	27.008	422	0.740246	5880.8	4.59257	1	64	0.3125	Absolute bounds: 0.0 <-> 20.0	2.0 <-> 22.0	4	4	4	Cluster(s) of 422.0 voxels is(are) detected. If more than one cluster the texture calculation is only performed on the largest cluster. (size ok >= 64.0vx)	0.355214	0.00993539	17.9872	0.483137	2.13518	7.09293	3.29758	0.945249	1.2677	0.022842	94.9222	0.0216527
0	0.715196	2.21743	0.577332	3.68891	1.79451	2.21363	2.63855	0	0	106.437	0.715196129537361|0.715196129537361|1.3087799704151593|1.9515878308535832|	2.217432362339308|2.146129765548262|2.439184355553236|2.432849256485425|	0.5773321919385458|0.5863231151729742|0.4965740226697758|0.41037959345126385|	3.688906460560645|3.5672942575673687|3.688906460560645|3.5933539419233966|	48.0|36.288|10.176|1.536|	750|567|159|24|	1663.0742717544792|1216.8555770658643|387.83031253296485|58.38838215565019|	-0.0603051	2.51415	-0.485847	0.881634	2.92873	0.146236	48	750	0.472021	13531.6	3.54724	1	64	0.3125	Absolute bounds: 0.0 <-> 20.0	3.0 <-> 12.0	4	4	4	Cluster(s) of 750.0 1.0 186.0 voxels is(are) detected. If more than one cluster the texture calculation is only performed on the largest cluster. (size ok >= 64.0vx)	0.610546	0.0385584	1.7896	0.707348	1.51874	5.04514	0.999646	0.850771	1.9942	0.0225704	60.1172	0.0197496
0	1.79164	6.10864	1.29726	10.4433	5.25587	6.09812	6.94632	0.0773957	3.3018	0.301803	1.7916394472122192|1.7916394472122192|3.5803027153015137|5.226110935211182|6.8302531242370605|	6.108635520048784|5.693323164366558|7.068672441102407|7.5234623327851295|6.8302531242370605|	1.2972588514350412|1.1466050558767782|1.0557185145205068|1.1208829804522398|0.0|	10.443293571472168|9.979015350341797|10.443293571472168|10.270676612854004|6.8302531242370605|	139.456|98.688|36.608|4.096|0.064|	2179|1542|572|64|1|	13310.716798186302|8779.10431945324|4043.2806363105774|481.5015892982483|6.8302531242370605|	0.0742884	3.2608	0.260798	0.448	31.7143	1.216	30.8421	2795.71	1.88795	5.1993	2.1993	1	64	0.3125	Absolute bounds: 0.0 <-> 20.0	6.0 <-> 34.0	4	4	4	Cluster(s) of 2179.0 voxels is(are) detected. If more than one cluster the texture calculation is only performed on the largest cluster. (size ok >= 64.0vx)	0.370709	0.00678036	15.2806	0.533851	2.31652	7.6953	3.02169	0.936334	1.29848	0.00295178	415.633	0.00279499
0	0.509713	1.49677	0.33584	2.58476	1.26071	1.47787	1.71915	2.16457	2.16457	200.4	0.5097132021793129|0.5097132021793129|0.8716397312551294|1.3994493290430796|1.7040708953624062|	1.4967732957813535|1.3962774588199744|1.745899536617594|1.8232235908975734|1.8282317446695324|	0.335839631785073|0.2909532552100892|0.3123485801369811|0.2363866811569325|0.08518982685129896|	2.5847586682657493|2.4430042608798885|2.5757105373854756|2.5847586682657493|1.9544034087039108|	133.888|96.64|31.68|5.184|0.384|	2092|1510|495|81|6|	3131.2497347745893|2108.3789628181594|864.2202706257094|147.68111086270346|10.969390468017195|	0.244201	2.89149	-0.108515	0.659433	2.19059	0.255442	133.888	2092	0.400151	31629.2	4.23305	1	64	0.3125	Absolute bounds: 0.0 <-> 20.0	2.0 <-> 9.0	4	4	4	Cluster(s) of 2092.0 voxels is(are) detected. If more than one cluster the texture calculation is only performed on the largest cluster. (size ok >= 64.0vx)	0.674523	0.0799049	1.09628	0.556114	1.22625	4.07352	0.755852	0.787275	2.49985	0.0423622	28.9506	0.034116
0	0.293837	2.31246	0.803616	4.79181	1.76585	2.1063	2.78863	4.38139	4.38139	288.003	0.29383716699283724|0.29383716699283724|0.5594207373294466|2.458060861133106|2.412855139919202|	2.3124606210456564|2.183298117022404|2.738046912270148|3.3324383689747035|2.5244567693904116|	0.8036157160646124|0.7357494321444054|0.8720135883537387|0.524967796798625|0.11160162947120966|	4.791806114313204|4.7861554200590035|4.791806114313204|4.478191245762673|2.6360583988616213|	124.544|98.24|23.616|2.56|0.128|	1946|1535|369|40|2|	4500.048368554847|3351.362609629393|1010.3393106276856|133.2975347589882|5.048913538780823|	0.674387	3.11037	0.110374	0.993437	3.30013	0.127856	124.544	1946	0.385191	31310.5	3.97771	1	64	0.3125	Absolute bounds: 0.0 <-> 20.0	1.0 <-> 16.0	4	4	4	Cluster(s) of 1946.0 voxels is(are) detected. If more than one cluster the texture calculation is only performed on the largest cluster. (size ok >= 64.0vx)	0.574887	0.0270628	2.75826	0.817716	1.77237	5.88769	1.22335	0.860157	1.87161	0.0241593	69.5443	0.0211598
0	0.0733431	0.398208	0.139997	0.971796	0.300707	0.392385	0.484064	0.443919	0.443919	48.524	0.07334306744153363|0.07334306744153363|0.15402044876971566|	0.39820779119401833|0.39449836294675045|0.43147611887764326|	0.13999690723311467|0.1394729085355472|0.14029369922485108|	0.9717956471715681|0.9717956471715681|0.9534598910249272|	121.856|109.632|12.224|	1904|1713|191|	758.187634433412|675.7756957277821|82.41193870562984|	0.50414	3.48353	0.483533	0.356549	1.18443	0.507131	121.856	1904	0.331549	35851	3.39896	1	64	0.3125	Absolute bounds: 0.0 <-> 20.0	1.0 <-> 4.0	4	4	4	Cluster(s) of 1904.0 voxels is(are) detected. If more than one cluster the texture calculation is only performed on the largest cluster. (size ok >= 64.0vx)	0.839935	0.321383	0.331742	0.432004	0.646595	2.14794	0.323033	0.661568	4.21089	0.497622	3.39959	0.354673
0	0.411293	1.81659	0.504912	3.30127	1.44135	1.73981	2.21298	2.43519	2.43519	45.9235	0.41129340286336635|0.41129340286336635|1.3212345709331785|	1.8165927243219155|1.7548135601054793|2.2152431802091|	0.5049124483740327|0.47843637393699423|0.4892718409231132|	3.3012665571901465|3.3012665571901465|2.9918864778122582|	25.28|21.888|3.392|	395|342|53|	717.5541261071565|600.1462375560742|117.40788855108232|	0.273751	2.68652	-0.313475	0.821342	2.72844	0.17544	25.28	395	0.562549	7404.72	3.41404	1	64	0.3125	Absolute bounds: 0.0 <-> 20.0	2.0 <-> 11.0	4	4	4	Cluster(s) of 395.0 voxels is(are) detected. If more than one cluster the texture calculation is only performed on the largest cluster. (size ok >= 64.0vx)	0.558497	0.0360683	2.69535	0.520726	1.54785	5.14186	1.25421	0.880092	1.63635	0.0322217	42.6868	0.0287832
0	0.792576	2.56399	0.607536	3.73885	2.1621	2.63415	3.02806	3.05426	3.05426	48.4081	0.7925757514207135|0.7925757514207135|1.9173338701666012|	2.5639892000989684|2.5211471754984163|2.972518506111368|	0.6075360760754193|0.605801186064031|0.45252006553471963|	3.7388522429160957|3.7388522429160957|3.666351255916993|	18.88|17.088|1.792|	295|267|28|	756.3768140291954|673.1462958580771|83.23051817111832|	-0.526588	2.96902	-0.0309842	0.886879	2.94615	0.147119	18.88	295	0.509684	6727.45	2.80641	1	64	0.3125	Absolute bounds: 0.0 <-> 20.0	3.0 <-> 12.0	4	4	4	Cluster(s) of 295.0 voxels is(are) detected. If more than one cluster the texture calculation is only performed on the largest cluster. (size ok >= 64.0vx)	0.561125	0.0374149	2.51189	0.641316	1.53488	5.09877	1.21083	0.906224	1.50188	0.0174544	77.3191	0.0162767
0	1.89788	2.95989	0.379889	3.69262	2.75786	3.0067	3.21686	-0.484694	3.00128	3.38982	1.897884488105774|1.897884488105774|3.022174835205078|	2.9598876733175463|2.9237832063809033|3.289985656738281|	0.3798890762612558|0.3779063550330296|0.1927955811517335|	3.6926229000091553|3.6926229000091553|3.651364803314209|	9.088|8.192|0.896|	142|128|14|	420.3040496110916|374.2442504167557|46.05979919433594|	-0.435278	2.93798	-0.0620228	0.448	11.2857	0.677428	9.088	142	0.708996	2970.43	3.05949	1	64	0.3125	Absolute bounds: 0.0 <-> 20.0	7.0 <-> 12.0	4	4	4	Cluster(s) of 142.0 32.0 voxels is(are) detected. If more than one cluster the texture calculation is only performed on the largest cluster. (size ok >= 64.0vx)	0.599662	0.0812487	1.84093	0.286635	1.22185	4.05888	1.02463	0.860127	1.71946	0.0106775	100.304	0.00931308
0	0.753504	2.91539	0.617717	4.98026	2.55924	2.9293	3.3172	0	0	161.396	0.7535044729312723|0.7535044729312723|2.7286671672551677|3.2057381189950007|	2.9153925306412622|2.89726889741516|3.377533694883794|3.2057381189950007|	0.6177169785034043|0.6175169388032846|0.4185379151149308|0.0|	4.980263163212015|4.980263163212015|4.52102672780839|3.2057381189950007|	55.36|53.248|2.048|0.064|	865|832|32|1|	2521.814539004691|2410.5277226494145|108.08107823628141|3.2057381189950007|	-0.121156	3.57654	0.576541	0.907422	3.01439	0.149325	55.36	865	0.288777	24324.9	2.27585	1	64	0.3125	Absolute bounds: 0.0 <-> 20.0	3.0 <-> 16.0	4	4	4	Cluster(s) of 865.0 18.0 1.0 3.0 2.0 4.0 voxels is(are) detected. If more than one cluster the texture calculation is only performed on the largest cluster. (size ok >= 64.0vx)	0.583825	0.03526	2.55307	0.663949	1.59974	5.31422	1.16676	0.912505	1.49713	0.0122699	100.461	0.0112798
0	0.996891	4.38763	1.09775	7.49444	3.60451	4.39861	5.22207	6.44263	6.44263	407.172	0.996891086403231|0.996891086403231|2.4307753862792367|3.351192834054814|3.897434472102816|	4.387625992683656|3.811930136073286|5.026278363774511|5.433180000958993|5.4967085617721745|	1.0977466250970445|0.9168262654218534|0.8547202363885642|0.6889514478526597|0.6993908697112162|	7.494435817026101|7.494435817026101|7.352412848917368|6.8826454151298435|6.6859978307100505|	92.8|52.224|30.464|9.536|0.576|	1450|816|476|149|9|	6362.057689391307|3110.534991035801|2392.508501156666|809.54382014289|49.47037705594957|	-0.0405866	2.53188	-0.468123	1.15817	3.84737	0.0776323	92.8	1450	0.610451	16238	5.71499	1	64	0.3125	Absolute bounds: 0.0 <-> 20.0	4.0 <-> 24.0	4	4	4	Cluster(s) of 1450.0 voxels is(are) detected. If more than one cluster the texture calculation is only performed on the largest cluster. (size ok >= 64.0vx)	0.385488	0.00830154	12.1404	0.482512	2.18337	7.253	2.73828	0.932305	1.33683	0.00597717	222.251	0.00562804
0	1.31776	3.9868	1.30366	9.1174	3.08344	3.80012	4.63239	8.15463	8.15463	243.163	1.3177606310161991|1.3177606310161991|2.3898860932849857|3.4388929921829003|5.320169431870454|	3.9867954687184652|3.4326489446536996|4.695680339846286|5.4331108682088765|5.320169431870454|	1.303657234046805|0.9254894088802891|1.3006829201715147|1.2859385388937667|0.0|	9.117400943450775|7.759183062680222|9.117400943450775|8.926672244636848|5.320169431870454|	60.992|37.44|18.048|5.44|0.064|	953|585|282|85|1|	3799.416081688695|2008.0996326224172|1324.1818558366529|461.81442379775444|5.320169431870454|	1.09948	4.69725	1.69725	1.18925	3.95061	0.0788134	60.992	953	0.629821	11897.3	5.12654	1	64	0.3125	Absolute bounds: 0.0 <-> 20.0	5.0 <-> 30.0	4	4	4	Cluster(s) of 953.0 voxels is(are) detected. If more than one cluster the texture calculation is only performed on the largest cluster. (size ok >= 64.0vx)	0.417526	0.00967743	11.1045	0.706081	2.17796	7.23502	2.48799	0.922521	1.39974	0.00757555	193.715	0.00704166
0	0.780646	5.78013	2.59654	15.1254	3.71582	5.2137	7.60918	10.9565	10.9565	1921.04	0.7806456933125929|0.7806456933125929|1.8092944419700245|2.5702125438018015|3.249402373602777|3.2747663603022374|5.675886214682464|	5.780125368554903|4.032059050428438|6.609082763760167|8.196581246380108|8.347881983975878|6.965509308445374|5.675886214682464|	2.59654071060933|1.5147934278092703|2.30317907798517|2.3422904298728704|1.9374661294515363|1.7132065549109734|0.0|	15.125363306181725|11.501137277447015|14.192533609386146|15.125363306181725|14.226351814125564|10.573945058590994|5.675886214682464|	332.352|152.128|105.088|49.472|20.928|4.672|0.064|	5193|2377|1642|773|327|73|1|	30016.19103890573|9584.204362868395|10852.113898094203|6335.957303451827|2729.7574087601092|508.4821795165123|5.675886214682464|	0.617777	2.60528	-0.394719	1.49312	4.96005	0.0370679	332.352	5193	0.533578	43486.2	7.6427	1	64	0.3125	Absolute bounds: 0.0 <-> 20.0	3.0 <-> 49.0	4	4	4	Cluster(s) of 5193.0 5.0 53.0 36.0 voxels is(are) detected. If more than one cluster the texture calculation is only performed on the largest cluster. (size ok >= 64.0vx)	0.286074	0.00207588	42.5505	0.691619	2.81157	9.33982	4.99477	0.955842	1.20915	0.00529162	430.72	0.00506808
0	0.53227	3.19842	1.72209	15.6093	2.0289	2.89459	3.86643	12.2619	12.2619	545.522	0.532269576998992|0.532269576998992|1.0047336153579067|4.246195543651709|	3.198419887678423|2.960045478817382|4.262111751587357|7.276842805213596|	1.7220905427188262|1.410313610855112|2.4094702899510505|3.5270097941533005|	15.609254608946117|12.50534501256493|15.609254608946117|13.109380581257938|	170.56|140.224|29.952|0.384|	2665|2191|468|6|	8523.789000663035|6485.459644088872|1994.6682997428816|43.66105683128157|	2.01984	10.3961	7.39608	1.2663	4.20657	0.067263	170.56	2665	0.3186	46682.8	3.6536	1	64	0.3125	Absolute bounds: 0.0 <-> 20.0	2.0 <-> 50.0	4	4	4	Cluster(s) of 2665.0 voxels is(are) detected. If more than one cluster the texture calculation is only performed on the largest cluster. (size ok >= 64.0vx)	0.455738	0.00898018	13.0438	0.827379	2.2507	7.47667	2.35391	0.91777	1.45162	0.0171184	149.831	0.0157035
0	1.51601	8.23931	2.94086	17.3367	6.06405	8.2076	10.1728	14.7633	14.7633	315.862	1.5160116078881174|1.5160116078881174|4.257383237236894|8.610549778948382|	8.239311810858432|7.658604654865085|10.233643453274535|8.999461217755169|	2.940857364845298|2.8207898533912057|2.478441282677533|0.31547370169166017|	17.336699936040873|17.29046009747867|17.336699936040873|9.479201301749868|	38.336|29.568|8.512|0.256|	599|462|133|4|	4935.347774704202|3538.275350547668|1361.0745792855128|35.997844871020675|	0.230908	2.78545	-0.214549	1.55647	5.17048	0.0315579	38.336	599	0.593011	9271.7	4.13473	1	64	0.3125	Absolute bounds: 0.0 <-> 20.0	5.0 <-> 56.0	4	4	4	Cluster(s) of 599.0 1.0 voxels is(are) detected. If more than one cluster the texture calculation is only performed on the largest cluster. (size ok >= 64.0vx)	0.229418	0.00262829	76.4083	0.554865	2.65113	8.80688	6.88427	0.974765	1.10816	0.00230149	808.842	0.00224994
0	0.57173	3.64467	1.15046	6.77048	2.87871	3.73129	4.47353	5.89045	5.89045	891.982	0.5717295298630631|0.5717295298630631|1.04984247298745|1.879017418545459|3.0124461720859586|3.6610748149570327|3.828247376063132|	3.6446699119864627|3.087998104472457|3.931933330614883|4.526297819348414|4.700973356729261|4.565756171114544|4.117911539864849|	1.150459241037104|1.0500872002106814|0.9871671292391531|0.9168396231895756|0.6225718359170954|0.46932457395892124|0.3116352524003763|	6.77048120701329|6.660147047625742|6.77048120701329|6.543126808793431|6.258933613182194|5.8142551229281025|4.75438254159144|	244.736|119.744|76.672|31.36|12.416|3.84|0.704|	3824|1871|1198|490|194|60|11|	13937.217743436173|5777.644453467966|4710.456130076622|2217.885931480723|911.9888312054769|273.9453702668726|45.29702693851334|	-0.23797	2.59162	-0.408376	1.17436	3.90114	0.0758616	244.736	3824	0.528496	35802.1	6.83581	1	64	0.3125	Absolute bounds: 0.0 <-> 20.0	2.0 <-> 22.0	4	4	4	Cluster(s) of 3824.0 voxels is(are) detected. If more than one cluster the texture calculation is only performed on the largest cluster. (size ok >= 64.0vx)	0.457502	0.0100201	6.88286	0.730139	2.12493	7.05886	2.00367	0.898572	1.54985	0.0109499	158.863	0.00998789
0	1.46951	2.9594	0.604573	4.47174	2.50449	2.95877	3.44466	3.70185	3.70185	44.5093	1.4695112607850191|1.4695112607850191|2.7059549303505293|	2.9593959795188542|2.7894049433401142|3.572696972791166|	0.6045729543047845|0.5331392760055705|0.42228851133549244|	4.47173840648972|4.009553405114531|4.47173840648972|	15.04|11.776|3.264|	235|184|51|	695.4580551869306|513.250509574581|182.20754561234946|	0.0120629	2.37002	-0.629981	0.895904	2.97613	0.140715	15.04	235	0.739732	3983.29	3.77577	1	64	0.3125	Absolute bounds: 0.0 <-> 20.0	5.0 <-> 15.0	4	4	4	Cluster(s) of 235.0 voxels is(are) detected. If more than one cluster the texture calculation is only performed on the largest cluster. (size ok >= 64.0vx)	0.486811	0.0264554	4.50051	0.397754	1.66	5.5144	1.66286	0.908555	1.41849	0.0116011	101.98	0.0106711
0	0.915598	2.75964	0.883842	4.95197	2.10201	2.70553	3.30389	4.48012	4.48012	88.8384	0.9155977685099259|0.9155977685099259|1.4726938091400399|3.0304995246667943|	2.7596428097475574|2.444743849561829|3.4648774931796407|4.410343993701815|	0.883841863301168|0.6844658914970279|0.8182399831629337|0.6584925198320662|	4.95196516689532|4.121479440257474|4.946806968073361|4.95196516689532|	32.192|22.848|8.704|0.64|	503|357|136|10|	1388.1003333030224|872.7735542935733|471.223339072431|44.10343993701815|	0.338452	2.5447	-0.455299	1.04839	3.48269	0.0998344	32.192	503	0.680248	7194.2	4.47472	1	64	0.3125	Absolute bounds: 0.0 <-> 20.0	3.0 <-> 16.0	4	4	4	Cluster(s) of 503.0 voxels is(are) detected. If more than one cluster the texture calculation is only performed on the largest cluster. (size ok >= 64.0vx)	0.480343	0.0153503	5.51276	0.673603	1.90817	6.33881	1.79947	0.900218	1.53732	0.0158996	94.8128	0.0144063
0	0.864588	2.50487	0.529184	4.11832	2.16723	2.55053	2.86683	3.00149	3.00149	283.431	0.8645881561379198|0.8645881561379198|1.0922629847326988|2.4842498181691752|	2.504871868869649|2.4743920269876654|2.6976621130193568|2.8293645844613486|	0.5291843076759222|0.5320784232599598|0.4680255241813225|0.21213630552609522|	4.118321488630386|4.118321488630386|3.856063099722064|3.0606418087010354|	113.152|97.856|15.04|0.256|	1768|1529|235|4|	4428.613464161543|3783.3454092641487|633.9505965595488|11.317458337845395|	-0.241958	2.99534	-0.00465858	0.84743	2.8151	0.167505	113.152	1768	0.347445	32561.6	3.47501	1	64	0.3125	Absolute bounds: 0.0 <-> 20.0	3.0 <-> 14.0	4	4	4	Cluster(s) of 1768.0 voxels is(are) detected. If more than one cluster the texture calculation is only performed on the largest cluster. (size ok >= 64.0vx)	0.579369	0.0388945	2.35133	0.577186	1.55517	5.16616	1.15	0.872263	1.72986	0.0163807	75.0682	0.014456
0	0.245762	1.66117	0.613318	3.90269	1.24847	1.5909	2.04801	3.32753	3.32753	134.382	0.2457615602275265|0.2457615602275265|0.429263546202602|2.831173290157537|	1.6611719393905322|1.5483424501443834|2.0419169741865186|3.5182133728059246|	0.6133182609104854|0.5370496773672029|0.6632187105056574|0.3535762702124779|	3.9026936782074984|3.4406619886059104|3.9026936782074984|3.8404342978491|	80.896|63.552|16.96|0.384|	1264|993|265|6|	2099.7213313896355|1537.5040529933724|541.1079981594273|21.109280236835545|	0.482006	3.24205	0.242051	0.899398	2.98774	0.14952	80.896	1264	0.426083	21229.6	3.81053	1	64	0.3125	Absolute bounds: 0.0 <-> 20.0	1.0 <-> 13.0	4	4	4	Cluster(s) of 357.0 1264.0 voxels is(are) detected. If more than one cluster the texture calculation is only performed on the largest cluster. (size ok >= 64.0vx)	0.606956	0.037415	1.98032	0.767335	1.59198	5.28844	1.03862	0.843526	2.04996	0.0486363	37.5769	0.0425142
0	2.22239	5.51002	1.59904	9.54619	4.29132	5.26847	6.68078	7.99841	7.99841	145.641	2.2223931088109197|2.2223931088109197|4.304915220841764|7.133415931277739|	5.510017691191726|4.761818632367751|7.000797350299957|8.122549060904106|	1.5990382076338665|1.1755041406726685|1.1443374971168385|0.6245424353832312|	9.546188939810065|8.077544393214168|9.40631794302999|9.546188939810065|	26.432|17.984|7.68|0.768|	413|281|120|12|	2275.637306462182|1338.071035695338|840.0956820359947|97.47058873084927|	0.316902	2.25024	-0.749758	1.29322	4.296	0.0559598	26.432	413	0.793122	5410.42	4.88539	1	64	0.3125	Absolute bounds: 0.0 <-> 20.0	8.0 <-> 31.0	4	4	4	Cluster(s) of 413.0 voxels is(are) detected. If more than one cluster the texture calculation is only performed on the largest cluster. (size ok >= 64.0vx)	0.306218	0.00533318	26.4346	0.491265	2.34041	7.77468	4.09442	0.958484	1.1852	0.00392829	353.604	0.00377245
0	0.550324	2.24957	0.667814	4.18502	1.82247	2.24993	2.69531	0	0	41.8959	0.550323588436413|0.550323588436413|1.5690621322119114|2.0733121098032825|	2.2495669102210925|2.140781973797904|2.6073857956119735|2.312894825681724|	0.6678140184981306|0.6416297127091026|0.6513277743365253|0.16401393318388752|	4.185018756628779|3.7626773364900146|4.185018756628779|2.5698832405059875|	18.624|14.08|4.224|0.32|	291|220|66|5|	654.6239708743379|470.9720342355391|172.0874625103902|11.56447412840862|	0.0668266	3.02592	0.0259184	0.938948	3.11912	0.137988	18.624	291	0.716735	4740.68	3.92855	1	64	0.3125	Absolute bounds: 0.0 <-> 20.0	2.0 <-> 14.0	4	4	4	Cluster(s) of 170.0 291.0 voxels is(are) detected. If more than one cluster the texture calculation is only performed on the largest cluster. (size ok >= 64.0vx)	0.572344	0.031446	2.71222	0.711429	1.64304	5.45806	1.22256	0.857362	1.77355	0.0249429	63.4079	0.0220931
0	0.623015	2.77944	0.928166	5.1577	2.21	2.64084	3.39404	2.36628	2.36628	48.5623	0.6230153924112294|0.6230153924112294|1.6892707009663326|	2.7794368888193595|2.7625364833204|2.8778817508507992|	0.9281656894011905|0.9645609233468366|0.6699806868212361|	5.157699543328448|5.157699543328448|4.488190399291568|	17.472|14.912|2.56|	273|233|40|	758.7862706476852|643.6710006136533|115.11527003403197|	0.368668	2.73126	-0.268736	1.05685	3.51078	0.106576	17.472	273	0.55233	5895.41	2.96366	1	64	0.3125	Absolute bounds: 0.0 <-> 20.0	2.0 <-> 17.0	4	4	4	Cluster(s) of 273.0 voxels is(are) detected. If more than one cluster the texture calculation is only performed on the largest cluster. (size ok >= 64.0vx)	0.50991	0.023196	4.44369	0.724227	1.79233	5.95399	1.59963	0.910938	1.44108	0.0169516	97.5873	0.0156117
0	0.969994	2.75828	0.77022	4.77722	2.16863	2.72638	3.27373	4.24336	4.24336	117.746	0.9699942311099221|0.9699942311099221|1.6559187396836137|2.722912355230619|	2.7582821136202984|2.6212520162051227|3.204885089773543|3.6719171753993747|	0.7702200190818217|0.7307752972050704|0.7035959843592894|0.5041253050442704|	4.777221665564184|4.752971577742983|4.7495075557250175|4.777221665564184|	42.688|33.536|8.064|1.088|	667|524|126|17|	1839.7741697847405|1373.5360564914845|403.8155213114666|62.42259198178937|	0.183538	2.48376	-0.516239	1.00034	3.32305	0.111419	42.688	667	0.506183	11669.4	3.65812	1	64	0.3125	Absolute bounds: 0.0 <-> 20.0	4.0 <-> 16.0	4	4	4	Cluster(s) of 667.0 voxels is(are) detected. If more than one cluster the texture calculation is only performed on the largest cluster. (size ok >= 64.0vx)	0.511308	0.0192505	3.94247	0.673623	1.81514	6.02976	1.53312	0.899782	1.51039	0.0147703	92.6105	0.0133753
0	0.482777	1.6249	0.39071	3.12121	1.36132	1.60552	1.90023	0	0	81.8429	0.4827773889082323|0.4827773889082323|0.5697895637869763|	1.6248994280392262|1.6199359951863337|1.672018950589346|	0.39070955725585665|0.3898174162179883|0.3959929585759571|	3.121211817304072|3.121211817304072|2.9780626885114714|	50.368|45.568|4.8|	787|712|75|	1278.795849866871|1153.3944285726702|125.40142129420099|	0.12995	3.14997	0.149968	0.722819	2.40115	0.221069	50.368	787	0.398613	16546.4	3.04405	1	64	0.3125	Absolute bounds: 0.0 <-> 20.0	2.0 <-> 10.0	4	4	4	Cluster(s) of 787.0 voxels is(are) detected. If more than one cluster the texture calculation is only performed on the largest cluster. (size ok >= 64.0vx)	0.620666	0.0587212	1.5841	0.539934	1.36077	4.52039	0.943432	0.864751	1.82432	0.0376374	34.1283	0.0328757
0	1.59786	4.54103	1.17049	7.82338	3.66433	4.54469	5.40354	6.59037	6.59037	376.942	1.5978616430803072|1.5978616430803072|2.3076808096971035|3.1527037223384013|4.793584747418436|	4.541026759563419|4.011424105770872|4.942633776259142|5.461592539612258|5.975538800234993|	1.170493351574629|1.0342414727112417|0.9915897205154871|0.8666119582347068|0.49711024674616483|	7.823376469250434|7.282561485152428|7.823376469250434|7.291779885190408|7.030591156824357|	83.008|46.016|22.272|11.072|3.648|	1297|719|348|173|57|	5889.71170715375|2884.213932049252|1720.0365541381825|944.8555093529205|340.60571161339453|	-0.0384827	2.36185	-0.638152	1.18088	3.92279	0.0724494	83.008	1297	0.644659	14274.7	5.81504	1	64	0.3125	Absolute bounds: 0.0 <-> 20.0	6.0 <-> 26.0	4	4	4	Cluster(s) of 1297.0 voxels is(are) detected. If more than one cluster the texture calculation is only performed on the largest cluster. (size ok >= 64.0vx)	0.443825	0.00943188	7.23504	0.722448	2.12039	7.04377	2.08359	0.91274	1.47561	0.00564966	97.5873	0.00521147
0	1.25381	2.10931	0.377397	3.13229	1.84702	2.03576	2.28293	0.759031	3.55388	6741.33	1.2538131475448608|1.2538131475448608|2.246976852416992|	2.109312142928441|2.1069788427676186|2.246976852416992|	0.37739669019889927|0.3801521310341309|0.0|	3.1322860717773438|3.1322860717773438|2.246976852416992|	3.84|3.776|0.064|	60|59|1|	126.55872857570648|124.31175172328949|2.246976852416992|	0.714377	3.08198	0.081979	1.18088	8.71429	0.0724494	83.008	1297	0.695124	15114.1	8.07934	1	64	0.3125	Absolute bounds: 0.0 <-> 20.0	5.0 <-> 11.0	4	4	4	Cluster(s) of 60.0 19.0 voxels is(are) detected. If more than one cluster the texture calculation is only performed on the largest cluster. (size too small < 64.0vx)	0.443825	0.00943188	3.94247	0.711429	1.64304	5.95399	1.53312	0.910938	1.77355	0.0169516	92.6105	0.0156117
0	0.849923	6.0968	3.10493	16.3976	3.57428	5.37022	8.60344	12.7175	12.7175	744.493	0.8499234402090181|0.8499234402090181|2.084207174197701|3.3239044672881164|2.8475142560429276|3.150671643785273|	6.096801048359972|3.8002635311722837|7.389656044450294|9.367881041693739|7.963400536238422|4.4375438639059475|	3.10493411946865|1.5862957120432988|2.64252761230951|2.385236097876196|2.744241969504695|0.7180553163791239|	16.397567320859253|10.827049867298797|16.397567320859253|15.996967043813584|12.743437723707757|5.121194770885779|	122.112|55.744|39.232|20.096|6.592|0.448|	1908|871|613|314|103|7|	11632.696400270826|3310.0295356510624|4529.859155248035|2941.514647091831|820.2302552325569|31.062807047341636|	0.559668	2.31597	-0.684028	1.54935	5.14683	0.0320844	122.112	1908	0.787542	15114.1	8.07934	1	64	0.3125	Absolute bounds: 0.0 <-> 20.0	3.0 <-> 53.0	4	4	4	Cluster(s) of 1908.0 voxels is(are) detected. If more than one cluster the texture calculation is only performed on the largest cluster. (size ok >= 64.0vx)	0.252654	0.00173762	60.9158	0.685495	2.86548	9.51892	6.05556	0.9637	1.16534	0.00586465	499.751	0.00564885
0	1.52839	6.78855	1.9897	13.2159	5.40059	6.81081	8.16982	10.9735	10.9735	248.081	1.528394320270536|1.528394320270536|3.9352214406126222|5.904801734219973|	6.788546593503784|6.306287199835579|8.010455467129285|7.207350872352663|	1.9897038886862004|1.8789164152303564|1.7369514242549153|1.0238098149248887|	13.215883467094045|12.357147176984881|13.215883467094045|8.406169149963944|	36.544|26.112|10.24|0.192|	571|408|160|3|	3876.260104890658|2572.9651775329153|1281.6728747406846|21.62205261705799|	0.127607	2.93475	-0.0652493	1.40947	4.68214	0.0454084	36.544	571	0.694737	7665.52	4.76732	1	64	0.3125	Absolute bounds: 0.0 <-> 20.0	5.0 <-> 43.0	4	4	4	Cluster(s) of 571.0 voxels is(are) detected. If more than one cluster the texture calculation is only performed on the largest cluster. (size ok >= 64.0vx)	0.286171	0.0039733	34.3156	0.565456	2.49184	8.2777	4.62487	0.963603	1.16213	0.00289062	534.233	0.0027972
0	0.968525	3.64868	1.53283	10.3481	2.48208	3.40273	4.51487	7.82379	7.82379	857.703	0.9685252524900534|0.9685252524900534|1.520916068036513|1.693998613835447|1.730824611792059|1.675585530237413|2.1432763981681546|3.071293002134098|	3.6486810239319456|2.759549166620123|4.078787096038255|4.618679806117927|4.371669148364776|3.896704585047136|3.312503631459805|3.071293002134098|	1.5328293984342931|1.168260524312454|1.4757773020154163|1.472640805863523|1.2313769892326318|0.9492776141321966|0.5875097901095162|0.0|	10.348121503556285|9.954082631538768|10.278151819731647|10.348121503556285|9.386961213722316|6.827550886328936|4.632717887934177|3.071293002134098|	235.072|97.216|69.184|43.904|18.112|5.568|1.024|0.064|	3673|1519|1081|686|283|87|16|1|	13401.60540090204|4191.755184095967|4409.168850817356|3168.4143469968953|1237.1823689872313|339.01329889910085|53.00005810335688|3.071293002134098|	1.00772	4.31309	1.31309	1.26006	4.18583	0.064067	235.072	3673	0.628204	29321.4	8.01709	1	64	0.3125	Absolute bounds: 0.0 <-> 20.0	4.0 <-> 34.0	4	4	4	Cluster(s) of 3673.0 voxels is(are) detected. If more than one cluster the texture calculation is only performed on the largest cluster. (size ok >= 64.0vx)	0.380015	0.00594141	16.3498	0.654715	2.37207	7.87984	3.02683	0.925898	1.37903	0.0106808	174.706	0.00988263
0	1.88204	5.61572	1.9626	10.9544	4.29974	5.4917	6.6917	9.69586	9.69586	135.137	1.8820415276290703|1.8820415276290703|2.5061717045711163|6.000013021932347|	5.615724320355846|5.147675728548357|7.050357832128803|8.792512416814944|	1.9625978754549338|1.7021429601564093|1.957141944035841|1.2986153961055162|	10.954447217874304|10.542650283936155|10.954447217874304|10.034337994664213|	24.064|18.496|5.184|0.384|	376|289|81|6|	2111.512344453798|1487.6782855504753|571.078984402433|52.75507450088966|	0.437629	2.85403	-0.145967	1.36708	4.54135	0.0502348	24.064	376	0.643997	6259.1	3.84464	1	64	0.3125	Absolute bounds: 0.0 <-> 20.0	7.0 <-> 36.0	4	4	4	Cluster(s) of 376.0 voxels is(are) detected. If more than one cluster the texture calculation is only performed on the largest cluster. (size ok >= 64.0vx)	0.324429	0.00576649	23.8223	0.70953	2.33175	7.74592	3.83602	0.955051	1.1962	0.00438514	381.54	0.00416584
0	0.66069	3.02238	1.23344	7.40397	2.09724	2.76399	3.69744	6.25741	6.25741	216.451	0.6606900799395987|0.6606900799395987|1.224398113344023|2.930675602287778|3.6428875625711044|	3.0223790110798303|2.2716261731759224|3.590616533738499|4.777666930291253|5.20038572259634|	1.2334357781809198|0.6454435145164436|1.03417887004103|0.9773563903674313|0.6625294258441128|	7.40397155723997|4.815763795571399|7.40397155723997|7.2978978361265945|5.861351204575556|	71.616|39.488|22.784|8.64|0.704|	1119|617|356|135|11|	3382.042113398328|1401.5933488495439|1278.2594860109052|644.9850355893192|57.20424294855974|	0.829922	3.17217	0.172173	1.1637	3.86573	0.0809505	71.616	1119	0.714825	11667	6.13836	1	64	0.3125	Absolute bounds: 0.0 <-> 20.0	3.0 <-> 24.0	4	4	4	Cluster(s) of 1119.0 voxels is(are) detected. If more than one cluster the texture calculation is only performed on the largest cluster. (size ok >= 64.0vx)	0.435048	0.00974341	9.08612	0.719744	2.1494	7.14014	2.27329	0.910428	1.47019	0.0148593	119.728	0.0135326
0	1.52587	4.3247	1.22765	6.67351	3.47782	4.3444	5.22537	5.27977	5.27977	29.6156	1.5258661804514588|1.5258661804514588|4.805039036631399|	4.324704769902872|4.144386064883808|5.752227851303785|	1.227646306885852|1.1725303118391655|0.5090826693834445|	6.673505366235986|6.581377915701523|6.673505366235986|	6.848|6.08|0.768|	107|95|12|	462.7434103796072|393.7166761639618|69.02673421564543|	-0.259426	2.4564	-0.543598	1.1661	3.87371	0.074679	6.848	107	0.8231	2118.72	3.23214	1	64	0.3125	Absolute bounds: 0.0 <-> 20.0	5.0 <-> 22.0	4	4	4	Cluster(s) of 107.0 voxels is(are) detected. If more than one cluster the texture calculation is only performed on the largest cluster. (size ok >= 64.0vx)	0.330082	0.0155996	20.4676	0.303543	1.86763	6.20412	3.63275	0.9549	1.19098	0.00694712	218.628	0.00672952
0	1.43814	5.94686	1.78673	11.3173	4.69531	5.94216	7.13605	9.46865	9.46865	503.152	1.4381419882113846|1.4381419882113846|2.3228896731306463|3.8532641126008116|6.1659053762488725|	5.946861961250739|5.509600235754416|6.69012940258227|6.886186967853156|6.1659053762488725|	1.7867286134092109|1.6181177904700155|1.7951099560081247|1.846618131606623|0.0|	11.31725500143284|10.647716234697214|11.31725500143284|10.739948281695433|6.1659053762488725|	84.608|54.336|23.616|6.592|0.064|	1322|849|369|103|1|	7861.751512773475|4677.650600155494|2468.6577495528563|709.2772576888751|6.1659053762488725|	0.0787763	2.67902	-0.320983	1.36801	4.54442	0.0488097	84.608	1322	0.544042	17131.4	4.93877	1	64	0.3125	Absolute bounds: 0.0 <-> 20.0	5.0 <-> 37.0	4	4	4	Cluster(s) of 2.0 1322.0 voxels is(are) detected. If more than one cluster the texture calculation is only performed on the largest cluster. (size ok >= 64.0vx)	0.311458	0.00372994	24.6252	0.625556	2.52461	8.38657	3.95368	0.956812	1.19467	0.00373977	412.086	0.00359815
0	0.174321	2.40872	0.722486	4.93249	1.972	2.40285	2.8446	3.80065	3.80065	142.75	0.17432086877230724|0.17432086877230724|1.4381471120206157|2.0680793284451795|	2.4087161030814737|2.1860494481563064|2.961670220090301|3.2736433100783686|	0.7224856667801497|0.637523593962184|0.5999587791197483|0.5623589974820022|	4.932487978027666|4.33425045317648|4.932487978027666|4.464991355462814|	59.264|42.688|15.488|1.088|	926|667|242|17|	2230.471111453443|1458.0949819202576|716.7241932618529|55.65193627133226|	0.0931124	3.32631	0.326307	0.978906	3.25186	0.126217	59.264	926	0.579647	12681.8	4.67315	1	64	0.3125	Absolute bounds: 0.0 <-> 20.0	1.0 <-> 16.0	4	4	4	Cluster(s) of 92.0 926.0 1.0 voxels is(are) detected. If more than one cluster the texture calculation is only performed on the largest cluster. (size ok >= 64.0vx)	0.463594	0.0191889	6.27147	0.416134	1.8623	6.18644	1.93075	0.90551	1.48534	0.0228178	72.5147	0.0211424
0	0.66855	5.39596	1.86684	11.4093	4.01365	5.10044	6.51522	8.21737	8.21737	232.76	0.6685499021244823|0.6685499021244823|3.1481483421066514|4.149403695483215|	5.395960002843157|4.84684320261478|6.657993112941538|7.403061666703042|	1.8668402789063197|1.551894928923437|1.8872572769858709|1.9737825384790206|	11.409291080645744|9.987445251265854|11.409291080645744|10.712492039169774|	43.136|30.4|11.904|0.832|	674|475|186|13|	3636.8770419162865|2302.2505212420206|1238.3867190071264|96.23980166713955|	0.634789	3.03072	0.03072	1.35511	4.50158	0.0525055	43.136	674	0.637696	9327.46	4.62462	1	64	0.3125	Absolute bounds: 0.0 <-> 20.0	3.0 <-> 37.0	4	4	4	Cluster(s) of 674.0 voxels is(are) detected. If more than one cluster the texture calculation is only performed on the largest cluster. (size ok >= 64.0vx)	0.301163	0.00435533	32.3071	0.565776	2.47106	8.20868	4.41775	0.958124	1.18723	0.00467774	352.146	0.00450616
0	1.0572	3.73095	1.3766	8.346	2.69416	3.57619	4.68532	0	0	116.525	1.0572012959895858|1.0572012959895858|2.6879574751930306|	3.730953299392699|3.6760625730772793|4.632729517431817|	1.376602297795853|1.3425689446067135|1.5977095197999942|	8.345999346824215|7.760043137128491|8.345999346824215|	31.232|29.44|1.792|	488|460|28|	1820.7052101036372|1690.9887836155465|129.71642648809086|	0.537612	2.86775	-0.132252	1.23374	4.09838	0.0662456	31.232	488	0.40969	11706.5	2.66791	1	64	0.3125	Absolute bounds: 0.0 <-> 20.0	4.0 <-> 27.0	4	4	4	Cluster(s) of 488.0 1.0 1.0 voxels is(are) detected. If more than one cluster the texture calculation is only performed on the largest cluster. (size ok >= 64.0vx)	0.389985	0.00860298	13.2336	0.662544	2.15374	7.15458	2.8011	0.95083	1.21334	0.00966187	175.532	0.00911932
0	1.26879	3.57882	1.50169	10.4661	2.45934	3.39671	4.40946	4.40722	4.40722	88.1822	1.2687878948919007|1.2687878948919007|1.9600781768942|	3.5788227757341127|3.3761818895837483|4.655144859549175|	1.501692565951709|1.3118439139564755|1.9275913446180097|	10.46607752377156|8.14186337740864|10.46607752377156|	24.64|20.736|3.904|	385|324|61|	1377.8467686576328|1093.8829322251333|283.96383643249965|	1.26639	5.43728	2.43728	1.22549	4.07099	0.0701703	24.64	385	0.581591	7040.88	3.49956	1	64	0.3125	Absolute bounds: 0.0 <-> 20.0	5.0 <-> 34.0	4	4	4	Cluster(s) of 385.0 voxels is(are) detected. If more than one cluster the texture calculation is only performed on the largest cluster. (size ok >= 64.0vx)	0.391415	0.00947992	16.2382	0.679374	2.12859	7.07103	2.89514	0.94109	1.28613	0.0108619	167.015	0.0102523
0	1.45672	2.51508	0.589917	4.08231	2.08621	2.38531	2.8809	0	0	11.5895	1.4567173615849924|1.4567173615849924|2.598062892702501|	2.5150830567825|2.4457348114447344|3.0698690194846274|	0.5899173104327368|0.5626724677868512|0.5029498512061029|	4.082312612240457|3.806988144092486|4.082312612240457|	4.608|4.096|0.512|	72|64|8|	181.08598008834|156.52702793246297|24.558952155877023|	0.610484	2.83819	-0.161806	0.869483	2.88836	0.157793	4.608	72	0.793445	1687.75	2.73026	1	64	0.3125	Absolute bounds: 0.0 <-> 20.0	5.0 <-> 14.0	4	4	4	Cluster(s) of 72.0 voxels is(are) detected. If more than one cluster the texture calculation is only performed on the largest cluster. (size ok >= 64.0vx)	0.510523	0.0413898	3.69536	0.476501	1.4641	4.86364	1.50511	0.915732	1.37085	0.0157855	77.8446	0.0145139
0	0.917817	1.9706	0.335393	2.61118	1.75752	1.98628	2.20806	2.18024	2.18024	30.899	0.9178174928982941|0.9178174928982941|1.3502238563977471|	1.9706003938463246|1.971688367301276|1.962168599570454|	0.3353930562008402|0.3414612948209312|0.28386009256069294|	2.6111767971508044|2.5777000595069524|2.6111767971508044|	15.68|13.888|1.792|	245|217|28|	482.79709649234957|427.8563757043769|54.94072078797271|	-0.502945	3.03571	0.0357086	0.666006	2.21242	0.250912	15.68	245	0.700915	4322.31	3.62769	1	64	0.3125	Absolute bounds: 0.0 <-> 20.0	3.0 <-> 9.0	4	4	4	Cluster(s) of 245.0 voxels is(are) detected. If more than one cluster the texture calculation is only performed on the largest cluster. (size ok >= 64.0vx)	0.66672	0.0876632	1.1025	0.538099	1.17757	3.9118	0.770493	0.801648	2.26888	0.024493	47.3603	0.0200292
0	0.691649	4.07511	1.61209	8.54558	2.83805	4.09273	5.29311	6.94762	6.94762	598.031	0.6916487208737543|0.6916487208737543|1.357574976868321|3.0952709269659806|	4.075113112392121|3.879035445362916|4.745494765417275|4.615550818963417|	1.612088805615365|1.5982248969730812|1.4883978427240065|0.8288855567647782|	8.545577468474903|8.134018030407901|8.545577468474903|6.364883108127799|	146.752|113.408|32.448|0.896|	2293|1772|507|14|	9344.234366715133|6873.650809183084|2405.9658460665614|64.61771146548784|	0.11248	2.31369	-0.686315	1.31359	4.36363	0.0529013	146.752	2293	0.412102	32648.9	4.49486	1	64	0.3125	Absolute bounds: 0.0 <-> 20.0	3.0 <-> 28.0	4	4	4	Cluster(s) of 2293.0 voxels is(are) detected. If more than one cluster the texture calculation is only performed on the largest cluster. (size ok >= 64.0vx)	0.380171	0.00489101	13.7534	0.737384	2.40607	7.9928	2.87229	0.938456	1.28976	0.010362	210.089	0.00975627
0	0.854752	2.0521	0.423052	2.94539	1.83562	2.0458	2.32184	2.4557	2.4557	11.6888	0.8547524434729894|0.8547524434729894|1.8356159602202524|	2.052098699076035|2.01589621232498|2.338098344409366|	0.423052153822368|0.4178218504970061|0.348665793489817|	2.9453930406223208|2.9285780983391305|2.9453930406223208|	5.696|5.056|0.64|	89|79|10|	182.63678421776712|159.25580077367346|23.38098344409366|	-0.337986	3.2562	0.2562	0.755193	2.5087	0.207928	5.696	89	0.811917	1899.7	2.99836	1	64	0.3125	Absolute bounds: 0.0 <-> 20.0	3.0 <-> 10.0	4	4	4	Cluster(s) of 89.0 voxels is(are) detected. If more than one cluster the texture calculation is only performed on the largest cluster. (size ok >= 64.0vx)	0.583649	0.0611945	2.37387	0.395016	1.33343	4.42956	1.14905	0.872263	1.64921	0.0241356	51.2641	0.0215871
0	1.05899	6.85769	2.20325	10.8166	5.17968	7.28203	8.57157	9.59591	9.59591	165.023	1.0589909466691694|1.0589909466691694|3.0362951253615904|7.498906521031643|	6.857687795339406|6.005209440519161|8.572028072340125|8.547376721170341|	2.203251134342418|2.017445853320084|1.4917693601355118|0.662311232655307|	10.816557075685068|10.328092852949226|10.816557075685068|10.011567494008546|	24.064|16.064|7.168|0.832|	376|251|112|13|	2578.4906110476168|1507.307569570308|960.0671441020941|111.11589737521444|	-0.491182	2.45854	-0.541464	1.40857	4.67917	0.0438688	24.064	376	0.85396	4720.18	5.09811	1	64	0.3125	Absolute bounds: 0.0 <-> 20.0	4.0 <-> 35.0	4	4	4	Cluster(s) of 376.0 voxels is(are) detected. If more than one cluster the texture calculation is only performed on the largest cluster. (size ok >= 64.0vx)	0.29098	0.0052451	36.5703	0.564796	2.3762	7.89355	4.7582	0.957591	1.19215	0.00373035	543.189	0.00363269
0	0.797302	6.27156	1.99858	12.621	4.89603	6.26325	7.68363	10.1965	10.1965	2008.1	0.797302359323055|0.797302359323055|1.6890997471480773|3.1508210010463245|5.1411238151731595|	6.271563606291662|5.375315153331959|7.176183594283995|8.221223877880636|8.749998581325007|	1.998577581114836|1.713681142895906|1.6692172590724035|1.5536618736945427|1.399020938004368|	12.621001636583514|12.054030418347793|12.621001636583514|12.263691628274046|11.608131549897962|	320.192|182.4|103.424|28.864|5.504|	5003|2850|1616|451|86|	31376.63272227709|15319.648186996046|11596.712688362928|3707.7719689241644|752.4998779939507|	-0.0169054	2.62801	-0.371994	1.41788	4.71009	0.0433218	320.192	5003	0.433806	52174.9	6.13689	1	64	0.3125	Absolute bounds: 0.0 <-> 20.0	3.0 <-> 41.0	4	4	4	Cluster(s) of 5003.0 1.0 1.0 voxels is(are) detected. If more than one cluster the texture calculation is only performed on the largest cluster. (size ok >= 64.0vx)	0.333077	0.00320147	22.5173	0.706005	2.61073	8.67264	3.68114	0.947435	1.25656	0.00376122	460.131	0.00360218
0	0.762256	2.94667	0.803182	5.51515	2.34422	2.9075	3.47569	3.6809	3.6809	169.351	0.762256169089369|0.762256169089369|1.8103584015872514|3.3040443108130546|	2.946671146297362|2.740771344822876|3.680859833905921|3.894419121843981|	0.8031819207379005|0.6950864531467632|0.7302759389884536|0.4886511496496602|	5.515147615369585|4.921036267495879|5.515147615369585|4.500674214456723|	57.472|44.928|12.352|0.192|	898|702|193|3|	2646.110689375035|1924.02148406566|710.4059479438428|11.683257365531944|	0.230586	2.69801	-0.30199	1.02114	3.39215	0.108286	57.472	898	0.546382	13181.3	4.36011	1	64	0.3125	Absolute bounds: 0.0 <-> 20.0	3.0 <-> 18.0	4	4	4	Cluster(s) of 898.0 18.0 voxels is(are) detected. If more than one cluster the texture calculation is only performed on the largest cluster. (size ok >= 64.0vx)	0.442274	0.0141689	7.04176	0.483066	1.94262	6.45325	2.07846	0.919283	1.40455	0.0130527	105.13	0.0121013
0	0.81387	4.2473	1.11542	6.71514	3.42846	4.24233	5.11859	6.1144	6.1144	153.039	0.8138700086963695|0.8138700086963695|2.872649193873258|3.394433299477555|	4.247304283310216|3.911911215181827|4.894340756713342|5.044692906415992|	1.1154231911974177|1.0536870586422251|0.9281404215650932|0.8267831682517564|	6.7151364733115315|6.587525969277749|6.7151364733115315|6.596033291467393|	36.032|24.064|9.792|2.176|	563|376|153|34|	2391.232311503653|1470.8786169083676|748.8341357771416|171.51955881814376|	-0.0974732	2.47299	-0.527012	1.15486	3.83637	0.0775376	36.032	563	0.695253	7588.11	4.74848	1	64	0.3125	Absolute bounds: 0.0 <-> 20.0	3.0 <-> 22.0	4	4	4	Cluster(s) of 563.0 1.0 1.0 1.0 1.0 1.0 1.0 1.0 1.0 1.0 1.0 1.0 1.0 1.0 1.0 1.0 1.0 1.0 1.0 1.0 1.0 voxels is(are) detected. If more than one cluster the texture calculation is only performed on the largest cluster. (size ok >= 64.0vx)	0.42671	0.0101828	8.01201	0.6658	2.06652	6.86484	2.22813	0.920888	1.374	0.00673495	209.191	0.00625514
0	0.670538	3.49137	0.7861	5.20051	3.03534	3.62398	4.05202	4.4043	4.4043	146.582	0.6705380140266328|0.6705380140266328|2.47740770748311|3.7135522341764613|4.2689215142850685|	3.49137260747094|3.291532947146197|3.9774852006721524|4.315071701467884|4.271480841333272|	0.7860998159856488|0.7850930043210335|0.473544681518401|0.256863848945653|0.002559327048203386|	5.200508996360895|5.09045868963517|5.200508996360895|4.934341101119401|4.274040168381475|	41.984|30.784|9.088|1.984|0.128|	656|481|142|31|2|	2290.340430500938|1583.2273475773216|564.8028984954456|133.7672227455044|8.542961682666544|	-0.777222	3.51041	0.510412	0.991363	3.29324	0.12091	41.984	656	0.567822	10287.9	4.0809	1	64	0.3125	Absolute bounds: 0.0 <-> 20.0	3.0 <-> 17.0	4	4	4	Cluster(s) of 656.0 345.0 voxels is(are) detected. If more than one cluster the texture calculation is only performed on the largest cluster. (size ok >= 64.0vx)	0.490276	0.0235744	5.13765	0.53258	1.78119	5.91697	1.72521	0.902732	1.52247	0.00986138	138.94	0.00917213
0	1.37593	6.96407	2.25897	12.9257	5.24857	6.89033	8.67103	10.3202	10.3202	255.386	1.3759292949967659|1.3759292949967659|4.9025829499213955|6.794151606448224|	6.964068517287473|5.9887508102070885|8.799887051462356|9.612110165436489|	2.258966361291754|1.8478734082462698|1.6919662354249512|1.2863368557135262|	12.92571936348395|10.881863233921422|12.92571936348395|11.923829822243647|	36.672|24.448|10.496|1.728|	573|382|164|27|	3990.411260405719|2287.7028094991074|1443.1814764398264|259.5269744667852|	0.0932014	2.33425	-0.665751	1.45439	4.83137	0.0391223	36.672	573	0.711376	7503.69	4.8872	1	64	0.3125	Absolute bounds: 0.0 <-> 20.0	5.0 <-> 42.0	4	4	4	Cluster(s) of 17.0 573.0 78.0 voxels is(are) detected. If more than one cluster the texture calculation is only performed on the largest cluster. (size ok >= 64.0vx)	0.260888	0.00333917	42.83	0.558606	2.5492	8.46826	5.26225	0.968084	1.14255	0.00295166	565.257	0.00288761
0	0.804504	1.67143	0.37682	2.51316	1.40606	1.6479	1.95293	0	0	20.6455	0.8045040053279493|0.8045040053279493|1.3149144199234684|	1.6714335001153|1.6769587688934386|1.4992292898632724|	0.3768199873419765|0.38078562417529194|0.13323196526939188|	2.5131637254973214|2.5131637254973214|1.684354332210816|	12.352|11.968|0.384|	193|187|6|	322.5866655222528|313.5912897830732|8.995375739179636|	0.190268	2.50815	-0.491846	0.712394	2.36652	0.220435	12.352	193	0.403934	6397.32	1.93081	1	64	0.3125	Absolute bounds: 0.0 <-> 20.0	3.0 <-> 9.0	4	4	4	Cluster(s) of 22.0 193.0 1.0 voxels is(are) detected. If more than one cluster the texture calculation is only performed on the largest cluster. (size ok >= 64.0vx)	0.64554	0.0853307	1.33098	0.519207	1.16617	3.87393	0.856302	0.921872	1.56385	0.0346949	35.678	0.0321475
0	0.434374	2.86015	0.942872	5.73374	2.17506	2.81193	3.46669	4.54291	4.54291	161.816	0.43437419601831095|0.43437419601831095|1.198361681840467|4.318190479079476|	2.8601464458294363|2.537286980311489|3.8286677184663493|4.693796339115371|	0.942872065374963|0.7323605411416665|0.8235194067860018|0.4832258657732346|	5.733738994344321|5.105174464205334|5.733738994344321|5.37601916604126|	56.576|42.56|13.824|0.192|	884|665|216|3|	2528.369458113217|1687.2958419071397|826.9922271887315|14.081389017346112|	0.269498	2.82545	-0.17455	1.09151	3.62591	0.0931082	56.576	884	0.542888	13127.9	4.3096	1	64	0.3125	Absolute bounds: 0.0 <-> 20.0	2.0 <-> 19.0	4	4	4	Cluster(s) of 884.0 voxels is(are) detected. If more than one cluster the texture calculation is only performed on the largest cluster. (size ok >= 64.0vx)	0.471771	0.0134571	5.99585	0.683828	1.98915	6.60783	1.87026	0.906165	1.48632	0.0162106	101.923	0.0148479
0	1.60404	2.7141	0.555501	3.7695	2.22353	2.81813	3.13064	0	0	8.16401	1.6040404862971513|1.6040404862971513|2.9647095270339605|	2.7141001868532104|2.6491109330667397|3.4127346650577692|	0.5555011786578686|0.52901778842353|0.2895624050701583|	3.76949542917464|3.6948245182894652|3.76949542917464|	3.008|2.752|0.256|	47|43|4|	127.56270878210091|113.91177012186984|13.650938660231077|	0.0666998	1.99165	-1.00835	0.822372	2.73186	0.167949	3.008	47	0.79019	1275.28	2.3587	1	64	0.3125	Absolute bounds: 0.0 <-> 20.0	6.0 <-> 13.0	4	4	4	Cluster(s) of 47.0 42.0 voxels is(are) detected. If more than one cluster the texture calculation is only performed on the largest cluster. (size too small < 64.0vx)	0.470006	0.0579559	4.33575	0.341651	1.30363	4.33057	1.7033	0.945586	1.23414	0.0132627	88.7116	0.0126363
0	1.81808	5.5016	3.03592	15.5235	3.18405	4.58609	6.84186	13.0978	13.0978	113.729	1.818083530564465|1.818083530564465|2.212482494913644|14.022811065257997|	5.501603369041767|4.514105693925291|9.056858585273691|14.084134810738817|	3.0359182185896523|1.9061405869156165|3.5254401592214193|0.06132374548081998|	15.523450707865436|11.47364619788857|15.523450707865436|14.145458556219637|	20.672|16.32|4.224|0.128|	323|255|66|2|	1777.0178882004896|1151.0969519509488|597.7526666280631|28.168269621477634|	1.18606	3.82044	0.820444	1.46246	4.85818	0.042088	20.672	323	0.634046	5744.93	3.5983	1	64	0.3125	Absolute bounds: 0.0 <-> 20.0	6.0 <-> 50.0	4	4	4	Cluster(s) of 323.0 voxels is(are) detected. If more than one cluster the texture calculation is only performed on the largest cluster. (size ok >= 64.0vx)	0.27934	0.00497639	72.8151	0.687156	2.39102	7.94279	6.31609	0.959641	1.17679	0.00587769	432.293	0.00548915
0	0.537352	2.23291	0.388345	3.46087	1.99712	2.22788	2.47395	0	0	271.807	0.5373523306021752|0.5373523306021752|1.6147171425081979|	2.2329050252587206|2.224726199269583|2.3374517574677016|	0.38834504983653634|0.38983687786827165|0.3524021630682289|	3.4608680256833395|3.4076650116498968|3.4608680256833395|	121.728|112.896|8.832|	1902|1764|138|	4246.985358042084|3924.417015511541|322.5683425305428|	-0.149821	3.70241	0.702406	0.716366	2.37971	0.232311	121.728	1902	0.255269	46531.4	2.61604	1	64	0.3125	Absolute bounds: 0.0 <-> 20.0	2.0 <-> 12.0	4	4	4	Cluster(s) of 1902.0 voxels is(are) detected. If more than one cluster the texture calculation is only performed on the largest cluster. (size ok >= 64.0vx)	0.669263	0.0742287	1.25903	0.600753	1.29851	4.31357	0.793231	0.85447	1.87616	0.0193283	59.6038	0.0167439
0	0.483815	2.16515	0.676743	5.70851	1.77463	2.08629	2.45555	0	0	80.9248	0.4838150610366938|0.4838150610366938|1.4770439284322094|	2.1651531238456094|2.146328587096132|2.3154598095837224|	0.6767426608754173|0.6971466818975812|0.456866954553153|	5.708505833082086|5.708505833082086|3.957556131607191|	37.376|33.216|4.16|	584|519|65|	1264.449424325835|1113.9445367028932|150.50488762294196|	1.12675	6.2756	3.2756	0.91157	3.02817	0.156836	37.376	584	0.409619	13197.7	2.832	1	64	0.3125	Absolute bounds: 0.0 <-> 20.0	2.0 <-> 19.0	4	4	4	Cluster(s) of 584.0 voxels is(are) detected. If more than one cluster the texture calculation is only performed on the largest cluster. (size ok >= 64.0vx)	0.580643	0.0402028	3.11274	0.674975	1.59382	5.29457	1.23685	0.886797	1.65101	0.0246689	60.4267	0.0222502
0	1.23995	3.99174	1.51363	7.66647	2.80855	3.81171	4.98278	5.83781	5.83781	61.5686	1.2399535408010678|1.2399535408010678|1.8541898488456354|6.621696081712116|	3.9917375889998437|3.2444689870001198|5.553712478955369|6.933406716013497|	1.513625519352175|0.982908487003647|1.1012578769503951|0.16202735548303396|	7.666472034198705|6.676231556807352|7.666472034198705|7.089549262209857|	15.424|10.624|4.48|0.32|	241|166|70|5|	962.0087589489631|538.5818518420199|388.7598735268757|34.66703358006748|	0.448657	2.38588	-0.614119	1.25694	4.17547	0.061793	15.424	241	0.885907	3382.42	4.56005	1	64	0.3125	Absolute bounds: 0.0 <-> 20.0	4.0 <-> 25.0	4	4	4	Cluster(s) of 241.0 voxels is(are) detected. If more than one cluster the texture calculation is only performed on the largest cluster. (size ok >= 64.0vx)	0.292699	0.00679777	31.6816	0.379925	2.23189	7.41417	4.52576	0.957353	1.18931	0.00896407	199.398	0.00860738
0	1.15314	3.28184	0.948261	5.64891	2.55264	3.17938	4.01578	4.90216	4.90216	63.0113	1.1531435288559777|1.1531435288559777|2.1774943373213773|3.034115340681467|	3.281836529480568|2.984001573106721|3.992073108535206|4.77081943122883|	0.9482611005194646|0.8029879075114453|0.8370341770948001|0.8192974012060869|	5.648905858449211|5.085812302020258|5.648905858449211|5.37634458177223|	19.2|13.824|4.992|0.384|	300|216|78|6|	984.5509588441705|644.5443397910516|311.381702465746|28.62491658737298|	0.249925	2.30174	-0.698256	1.08561	3.60631	0.0909333	19.2	300	0.790022	4389.14	4.37443	1	64	0.3125	Absolute bounds: 0.0 <-> 20.0	4.0 <-> 19.0	4	4	4	Cluster(s) of 300.0 voxels is(are) detected. If more than one cluster the texture calculation is only performed on the largest cluster. (size ok >= 64.0vx)	0.434905	0.013463	6.92404	0.63426	1.94983	6.47719	2.10117	0.921909	1.39638	0.0108369	129.845	0.0100688
0	0.519379	2.17079	0.695023	4.5136	1.69341	2.14923	2.67132	0	0	123.37	0.5193787320100185|0.5193787320100185|0.8257904222037595|	2.1707907697051296|2.150940884796906|2.327207862781922|	0.6950231444093866|0.6981655068877035|0.6488359742397207|	4.513596779507793|4.513596779507793|3.9485822023625587|	56.832|50.432|6.4|	888|788|100|	1927.6622034981538|1694.9414172199615|232.72078627819224|	0.122804	2.84237	-0.157626	0.95931	3.18676	0.125845	56.832	888	0.419053	17058.6	3.33158	1	64	0.3125	Absolute bounds: 0.0 <-> 20.0	2.0 <-> 15.0	4	4	4	Cluster(s) of 888.0 voxels is(are) detected. If more than one cluster the texture calculation is only performed on the largest cluster. (size ok >= 64.0vx)	0.583009	0.0283218	2.24614	0.765033	1.67263	5.55637	1.12948	0.871666	1.71177	0.0264255	60.6526	0.0233112
0	0.678408	7.12012	2.11907	13.8818	5.63207	7.32169	8.7169	11.6963	11.6963	6530	0.6784080774517243|0.6784080774517243|1.971223554195518|2.4704294774608115|2.9376349434335935|2.31682750942511|2.8128335571874175|6.473676868372706|6.521677648881621|6.604878951326327|	7.120115407872036|5.449565486386087|7.193090855180039|8.12697047433199|8.278691289107444|8.314793187301017|9.016453789188414|9.010900580461305|8.55693596975062|7.144085209781892|	2.11906668601082|1.7769961033315966|1.8001711234649773|1.6391943900334223|1.6634159154500037|1.7731661108837458|1.5053717120998826|1.1139012638234516|0.7875863121055774|0.5245352939931269|	13.881765803532744|11.257733979755642|11.760139778523921|12.243345567713106|12.662550820597858|13.100955326500525|13.881765803532744|12.028942938875957|10.412923722980167|7.99049502602827|	917.12|290.432|233.088|168.192|108.416|64.576|31.04|15.104|6.016|0.256|	14330|4538|3642|2628|1694|1009|485|236|94|4|	102031.25379480576|24730.128177220064|26197.23689456555|21357.678406544463|14024.103043748019|8389.626325986725|4372.980087756378|2126.5725369888673|804.3519811565585|28.576340839127568|	-0.263202	2.49798	-0.502017	1.43654	4.77209	0.041052	917.12	14330	0.550943	82856.8	11.0687	1	64	0.3125	Absolute bounds: 0.0 <-> 20.0	3.0 <-> 45.0	4	4	4	Cluster(s) of 14330.0 voxels is(are) detected. If more than one cluster the texture calculation is only performed on the largest cluster. (size ok >= 64.0vx)	0.343703	0.0031788	20.1843	0.759318	2.62295	8.71327	3.48539	0.936232	1.31256	0.00279865	581.433	0.00265033
0	0.736107	7.85391	2.82682	14.137	5.77561	8.14751	10.101	12.6065	12.6065	695.166	0.7361066677222006|0.7361066677222006|1.8182463473845445|6.904932637360446|9.918565482518318|	7.853913131988242|7.305407488615655|9.128810075086808|10.027262679122972|9.918565482518318|	2.8268246635214314|2.83805774949873|2.3682554185432307|1.154070291003383|0.0|	14.137022614830244|14.137022614830244|13.781552837272102|12.903886634782111|9.918565482518318|	88.512|63.68|21.184|3.584|0.064|	1383|995|331|56|1|	10861.961861539723|7268.880451172586|3021.636134853733|561.5267100308864|9.918565482518318|	-0.332896	2.38947	-0.610525	1.54331	5.12677	0.0315979	88.512	1383	0.500365	19195.5	4.61108	1	64	0.3125	Absolute bounds: 0.0 <-> 20.0	3.0 <-> 46.0	4	4	4	Cluster(s) of 1383.0 voxels is(are) detected. If more than one cluster the texture calculation is only performed on the largest cluster. (size ok >= 64.0vx)	0.268873	0.00237383	45.4924	0.694576	2.72516	9.05279	5.29704	0.965653	1.16042	0.00359915	731.857	0.00346498
1	1.59539	7.5384	2.12091	14.0238	6.03199	7.4314	9.00386	10.883	10.883	1193.6	1.5953892727869743|1.5953892727869743|4.465256195346228|5.877267050879254|6.321959187688208|6.798741843902462|	7.538402826888985|6.371584813949199|8.930618837440802|9.791572144373674|8.605251225261117|7.873796150071712|	2.1209062868993978|1.6192838165426826|1.626026134364691|1.7637069971560189|1.483046220632193|0.7472973761850739|	14.02383871150414|12.080030431648083|13.945902552008192|14.02383871150414|12.052523619056956|9.246839592563902|	158.336|89.856|52.288|12.928|2.496|0.768|	2474|1404|817|202|39|12|	18650.008593723353|8945.705078784684|7296.315590189142|1977.8975731634828|335.60479778518356|94.48555380086054|	0.161629	2.72686	-0.273142	1.44156	4.78876	0.0412432	158.336	2474	0.538502	26283.5	6.02416	1	64	0.3125	Absolute bounds: 0.0 <-> 20.0	6.0 <-> 45.0	4	4	4	Cluster(s) of 2474.0 voxels is(are) detected. If more than one cluster the texture calculation is only performed on the largest cluster. (size ok >= 64.0vx)	0.28278	0.00265156	36.4032	0.579911	2.68456	8.91792	4.75077	0.960095	1.18042	0.00222161	647.553	0.00214908
1	2.21009	9.76981	3.44688	17.0304	6.96936	10.097	12.5145	13.8411	13.8411	394.544	2.2100875094918706|2.2100875094918706|6.646219482659717|9.873585509766826|13.483926393764932|	9.769805982161682|9.132315053145282|12.439183280741489|12.308248535422763|13.483926393764932|	3.446878228136806|3.3648700938446368|2.4758127166760096|1.2146081136914932|0.0|	17.030439461026617|17.030439461026617|16.858897914511545|14.130197832287195|13.483926393764932|	40.384|32.576|6.656|1.088|0.064|	631|509|104|17|1|	6164.747574744015|4648.348362050948|1293.6750611971152|209.24022510218697|13.483926393764932|	-0.145411	2.06881	-0.931192	1.61605	5.3684	0.0263537	40.384	631	0.562009	10128.5	3.98715	1	64	0.3125	Absolute bounds: 0.0 <-> 20.0	8.0 <-> 55.0	4	4	4	Cluster(s) of 631.0 voxels is(are) detected. If more than one cluster the texture calculation is only performed on the largest cluster. (size ok >= 64.0vx)	0.20142	0.00223991	104.646	0.530076	2.70994	9.00223	8.17427	0.980493	1.08308	0.00169253	1124.19	0.0016684
1	2.43341	6.26787	2.20476	13.5613	4.58946	5.76918	7.5665	12.0767	10.979	182.52	2.433410882949829|2.433410882949829|3.749967575073242|4.045823097229004|	6.267868192379288|5.494201438077882|8.125627212837088|8.076237161954243|	2.2047621610479164|1.6597153441502417|2.1817948510115857|2.8035246648316994|	13.561273574829102|11.246204376220703|13.561273574829102|12.326077461242676|	29.12|20.544|7.808|0.768|	455|321|122|12|	2851.8800275325775|1763.638661623001|991.3265199661255|96.91484594345093|	0.805597	3.1494	0.149398	1.35001	3.62174	0.621736	1.40847	4.67882	0.0461152	6786.15	4.29109	1	64	0.3125	Absolute bounds: 0.0 <-> 20.0	8.0 <-> 44.0	4	4	4	Cluster(s) of 455.0 voxels is(are) detected. If more than one cluster the texture calculation is only performed on the largest cluster. (size ok >= 64.0vx)	0.254492	0.00377208	53.2013	0.500146	2.50055	8.30663	5.75434	0.969517	1.13457	0.00330254	473.039	0.00320652
1	3.38501	12.1078	3.36085	20.7109	9.81772	12.0261	14.6244	-0.125512	2.60256	333.207	3.385009765625|3.385009765625|8.059736251831055|14.401172637939453|	12.10781243845475|11.519905902594747|14.643694937983648|14.530144214630127|	3.360850663539557|3.2482369522002945|2.600516075024966|0.12897157669067383|	20.71086311340332|18.74652671813965|20.71086311340332|14.6591157913208|	27.52|22.336|5.056|0.128|	430|349|79|2|	5206.359348535538|4020.4471600055695|1156.851900100708|29.060288429260254|	-0.134361	2.58223	-0.417774	58.7143	0.478696	1.99094	-1.00906	430	0.640834	6878.66	4.00078	1	64	0.3125	Absolute bounds: 0.0 <-> 20.0	11.0 <-> 64.0	4	4	4	Cluster(s) of 430.0 voxels is(are) detected. If more than one cluster the texture calculation is only performed on the largest cluster. (size ok >= 64.0vx)	0.199736	0.00276753	110.478	0.481616	2.61016	8.67076	8.40317	0.977832	1.09285	0.000905192	1652.51	0.000889065
1	0.831343	7.47861	5.21223	31.1487	3.47028	5.5353	10.551	26.3408	26.3408	1178.39	0.8313430001514632|0.8313430001514632|2.4101318630638104|3.6914678654778186|2.5741123074894006|3.435963335993705|	7.478612460919773|3.804305767314424|8.987984556425477|13.408918757396492|12.752343549291787|9.067412942400958|	5.212230219734672|1.7517427393367215|4.1734758061765165|5.399460722170385|5.501195099841238|5.327236108029261|	31.148666287393553|13.74766669896826|27.766092060437586|31.148666287393553|25.157658369601904|19.189530581770896|	157.568|72.576|52.224|25.408|6.912|0.448|	2462|1134|816|397|108|7|	18412.343878784483|4314.082740134565|7334.19539804319|5323.340746686408|1377.253103323513|63.4718905968067|	1.27806	4.33875	1.33875	1.65613	5.50154	0.0275245	157.568	2462	0.71004	19869.2	7.93027	1	64	0.3125	Absolute bounds: 0.0 <-> 20.0	3.0 <-> 64.0	4	4	4	Cluster(s) of 2462.0 voxels is(are) detected. If more than one cluster the texture calculation is only performed on the largest cluster. (size ok >= 64.0vx)	0.214919	0.00143848	160.732	0.683474	3.06743	10.1898	9.48484	0.96672	1.17804	0.00549871	789.893	0.00533702
1	0.544122	3.27255	0.908951	6.16546	2.67183	3.22345	3.90642	5.13983	5.13983	175.723	0.5441217740358297|0.5441217740358297|2.1352088942069685|2.4992077963941597|3.6812653548217753|	3.272553460565322|3.02441924848356|3.607527505535886|4.093612360808659|4.803282026053504|	0.9089506333002704|0.8700298550500087|0.7120044911495633|0.7122481769088795|0.7758810171916837|	6.1654626198660765|5.474991260677996|5.610083472970302|5.786453653575649|6.1654626198660765|	53.696|35.84|12.8|4.416|0.64|	839|560|200|69|10|	2745.672353414304|1693.6747791507937|721.5055011071775|282.4592528957974|48.03282026053505|	0.0243738	2.95765	-0.0423505	1.07778	3.58031	0.097268	53.696	839	0.642605	10711.1	5.01311	1	64	0.3125	Absolute bounds: 0.0 <-> 20.0	2.0 <-> 20.0	4	4	4	Cluster(s) of 839.0 voxels is(are) detected. If more than one cluster the texture calculation is only performed on the largest cluster. (size ok >= 64.0vx)	0.474193	0.0151807	5.36033	0.668676	1.94274	6.45364	1.80227	0.898035	1.5236	0.0118811	128.06	0.0109063
1	1.53759	3.04905	0.717846	4.90502	2.50066	2.77962	3.63974	0.505519	2.39639	28.6854	1.5375930070877075|1.5375930070877075|3.5965728759765625|	3.0490476931033474|3.007176925598735|4.238177490234375|	0.7178460344598767|0.6877823350351135|0.5016190980350307|	4.9050211906433105|4.9050211906433105|4.778825759887695|	9.408|9.088|0.32|	147|142|5|	448.2100108861923|427.01912343502045|21.190887451171875|	0.457452	2.47927	-0.520728	0.911799	3.02893	0.152205	9.408	147	0.606709	3552.24	2.64847	1	64	0.3125	Absolute bounds: 0.0 <-> 20.0	5.0 <-> 16.0	4	4	4	Cluster(s) of 53.0 147.0 voxels is(are) detected. If more than one cluster the texture calculation is only performed on the largest cluster. (size ok >= 64.0vx)	0.550111	0.0436313	3.69798	0.701497	1.53087	5.08543	1.41866	0.888368	1.61129	0.0110502	111.547	0.00981124
1	1.46031	3.11886	0.682022	4.93568	2.60245	3.03483	3.64262	4.17483	4.17483	82.0384	1.460309431075757|1.460309431075757|2.292440947275196|2.9043025130974343|	3.1188559866287053|2.7716086661339405|3.577510741905563|3.8626650201975266|	0.6820222154345659|0.5233854068294745|0.5571509206467131|0.43879940690053887|	4.93568263736023|4.470667959073751|4.93568263736023|4.50330065718191|	26.304|15.808|8.128|2.368|	411|247|127|37|	1281.849810504398|684.5873405350831|454.34386422200646|142.91860574730848|	0.23872	2.41114	-0.588856	0.946204	3.14322	0.125473	26.304	411	0.852314	5018.41	5.24151	1	64	0.3125	Absolute bounds: 0.0 <-> 20.0	5.0 <-> 16.0	4	4	4	Cluster(s) of 411.0 voxels is(are) detected. If more than one cluster the texture calculation is only performed on the largest cluster. (size ok >= 64.0vx)	0.472887	0.0197583	5.0151	0.477178	1.78261	5.92171	1.76925	0.901774	1.5064	0.0106139	113.934	0.00968372
1	1.81041	3.94825	1.1043	7.29447	3.1262	3.7937	4.61967	0.601305	2.9437	-0.0563002	1.8104125261306763|1.8104125261306763|3.0445661544799805|	3.9482486662902234|3.7106502743354475|5.234639960105973|	1.1042970359022581|0.9408100120872424|1.0340380791473498|	7.294473648071289|7.294473648071289|7.174419403076172|	40.64|34.304|6.336|	635|536|99|	2507.1379030942917|1988.9085470438004|518.2293560504913|	0.58855	2.95315	-0.0468464	2.1242	6.19255	3.19255	3.79001	635	0.453426	12607	3.2236	1	64	0.3125	Absolute bounds: 0.0 <-> 20.0	6.0 <-> 24.0	4	4	4	Cluster(s) of 635.0 voxels is(are) detected. If more than one cluster the texture calculation is only performed on the largest cluster. (size ok >= 64.0vx)	0.349434	0.00816436	16.681	0.390774	2.18178	7.2477	3.24389	0.954371	1.20638	0.00721119	185.11	0.00691785
1	0.839147	2.90422	0.929211	6.64021	2.28029	2.79564	3.4307	0.767888	4.09456	1.09456	0.8391470909118652|0.8391470909118652|1.8059905767440796|3.2106499671936035|3.6211020946502686|	2.9042164638078334|2.714956044181112|3.5496063649654386|4.1233364045619965|3.6211020946502686|	0.9292114571417985|0.8121915230159807|1.009912080627937|0.7051906000152883|0.0|	6.640207767486572|6.120301723480225|6.640207767486572|5.84666633605957|3.6211020946502686|	85.12|66.88|16.64|1.536|0.064|	1330|1045|260|24|1|	3862.607896864414|2837.129066169262|922.8976548910141|98.96007370948792|3.6211020946502686|	0.75565	4.07915	1.07915	2.60038	8.78335	5.78335	3.55218	1330	0.403395	23197.5	3.66936	1	64	0.3125	Absolute bounds: 0.0 <-> 20.0	3.0 <-> 22.0	4	4	4	Cluster(s) of 1330.0 60.0 voxels is(are) detected. If more than one cluster the texture calculation is only performed on the largest cluster. (size ok >= 64.0vx)	0.455417	0.0140043	7.18144	0.631531	2.00652	6.66552	2.0317	0.916197	1.42628	0.01422	104.931	0.0131798
1	2.75182	12.5211	3.61182	19.5925	10.1171	12.6755	15.3043	-0.295076	2.40597	-0.594033	2.7518229484558105|2.7518229484558105|9.745673179626465|11.222689628601074|11.591944694519043|	12.521103805413961|10.980160271395068|15.216960659733532|15.752185018439043|14.805335181100029|	3.6118225098789094|3.2480655433542878|2.3217427956966055|2.36457862226411|1.5515128222995935|	19.592451095581055|18.774818420410156|19.592451095581055|19.544095993041992|17.02086067199707|	27.648|17.856|6.912|2.432|0.448|	432|279|108|38|7|	5409.1168439388275|3063.464715719223|1643.4317512512207|598.5830307006836|103.6373462677002|	-0.300528	2.40555	-0.594453	0.497155	2.31567	-0.684331	5.44129	432	0.64581	6846.81	4.03808	1	64	0.3125	Absolute bounds: 0.0 <-> 20.0	9.0 <-> 63.0	4	4	4	Cluster(s) of 432.0 voxels is(are) detected. If more than one cluster the texture calculation is only performed on the largest cluster. (size ok >= 64.0vx)	0.172676	0.00258209	157.418	0.346735	2.6344	8.75128	10.1552	0.984256	1.06836	0.000891482	1769.68	0.000882338
1	1.13243	4.52222	1.45201	7.23784	3.41185	4.63973	5.82554	0	0	54.7008	1.1324293379693984|1.1324293379693984|3.5202373696549785|	4.522219280516349|4.404484083507612|5.575639464278723|	1.4520107377861298|1.4578052913727173|0.8507374022392794|	7.23784159312595|7.23784159312595|6.956352180477779|	12.096|10.88|1.216|	189|170|19|	854.6994440175898|748.7622941962941|105.93714982129575|	-0.377231	2.21899	-0.781012	1.23785	4.11205	0.0643599	12.096	189	0.732092	3480.8	3.47506	1	64	0.3125	Absolute bounds: 0.0 <-> 20.0	4.0 <-> 24.0	4	4	4	Cluster(s) of 189.0 voxels is(are) detected. If more than one cluster the texture calculation is only performed on the largest cluster. (size ok >= 64.0vx)	0.332531	0.0105771	21.6919	0.440312	2.0602	6.84384	3.66974	0.955983	1.1947	0.00735121	242.585	0.0071218
1	2.11652	7.57155	3.97764	24.5179	4.87734	6.41798	9.03968	9.40045	9.40045	130.836	2.1165181230076087|2.1165181230076087|5.9207767431189495|	7.571552887879653|6.2433830686214495|12.647058982902065|	3.9776351209446514|2.30976057491713|4.836675420677498|	24.51785578084855|14.856680165028592|24.51785578084855|	17.28|13.696|3.584|	270|214|56|	2044.3192797275062|1336.0839766849906|708.2353030425156|	1.67747	6.15758	3.15758	1.52456	5.06448	0.0353086	17.28	270	0.768808	4204.32	4.11006	1	64	0.3125	Absolute bounds: 0.0 <-> 20.0	7.0 <-> 64.0	4	4	4	Cluster(s) of 270.0 voxels is(are) detected. If more than one cluster the texture calculation is only performed on the largest cluster. (size ok >= 64.0vx)	0.198733	0.00412386	193.186	0.456711	2.43227	8.07984	10.3482	0.971079	1.11969	0.00297923	729.576	0.00291615
1	1.39719	2.36969	0.539921	3.78652	1.91146	2.33017	2.68515	0.424062	2.59391	-0.406085	1.3971891403198242|1.3971891403198242|1.911463975906372|	2.369694447367446|2.3231292083753767|2.734455486138662|	0.5399210913510242|0.5245497829909072|0.5192787433150452|	3.7865190505981445|3.7865190505981445|3.781968116760254|	10.176|9.024|1.152|	159|141|18|	376.78141713142395|327.56121838092804|49.22019875049591|	0.430812	2.71214	-0.287856	0.84999	2.82361	0.158103	10.176	159	0.723008	3140.94	3.2398	1	64	0.3125	Absolute bounds: 0.0 <-> 20.0	5.0 <-> 13.0	4	4	4	Cluster(s) of 159.0 112.0 voxels is(are) detected. If more than one cluster the texture calculation is only performed on the largest cluster. (size ok >= 64.0vx)	0.492324	0.0309128	4.2668	0.37283	1.59348	5.29342	1.62543	0.907966	1.45299	0.0179306	68.3013	0.0163891
1	2.00906	3.28666	0.703958	4.82105	2.72161	3.26038	3.747	0.297572	2.24502	-0.754979	2.009058713912964|2.009058713912964|4.365705490112305|	3.286664370832772|3.274117381073707|4.365705490112305|	0.703957628976111|0.6982997075977916|0.0|	4.821045398712158|4.821045398712158|4.365705490112305|	5.568|5.504|0.064|	87|86|1|	285.9398002624512|281.57409477233887|4.365705490112305|	0.347835	2.25757	-0.742431	0.932862	3.0989	0.128551	5.568	87	0.662122	2294.45	2.42672	1	64	0.3125	Absolute bounds: 0.0 <-> 20.0	7.0 <-> 16.0	4	4	4	Cluster(s) of 87.0 voxels is(are) detected. If more than one cluster the texture calculation is only performed on the largest cluster. (size ok >= 64.0vx)	0.411773	0.0306279	7.50784	0.29049	1.56793	5.20856	2.22548	0.950787	1.22442	0.00948446	124.687	0.00907125
1	1.5902	2.32889	0.329983	3.27179	2.11295	2.26649	2.49131	0.709972	3.39521	0.39521	1.590198040008545|1.590198040008545|2.858700752258301|	2.3288856581145643|2.323639964113141|2.858700752258301|	0.32998276479410904|0.3273529671364228|0.0|	3.271786689758301|3.271786689758301|2.858700752258301|	6.528|6.464|0.064|	102|101|1|	237.54633712768555|234.68763637542725|2.858700752258301|	0.678821	3.28929	0.289293	0.634789	2.10872	0.282007	6.528	102	0.596212	2833.15	2.30415	1	64	0.3125	Absolute bounds: 0.0 <-> 20.0	6.0 <-> 11.0	4	4	4	Cluster(s) of 102.0 78.0 voxels is(are) detected. If more than one cluster the texture calculation is only performed on the largest cluster. (size ok >= 64.0vx)	0.645077	0.109452	1.70612	0.324805	1.13774	3.77948	0.928278	0.863469	1.77212	0.0168442	64.4278	0.0147093
1	2.12856	3.74446	0.981939	5.95174	2.95903	3.62865	4.53488	0	0	16.7752	2.1285594321822146|2.1285594321822146|3.722173104617468|	3.7444581423963377|3.5962897076659983|5.077974054969397|	0.9819391589564256|0.8977901117860697|0.6418346367978465|	5.951736138167121|5.547721266387725|5.951736138167121|	4.48|4.032|0.448|	70|63|7|	262.11206996774365|226.56625158295788|35.545818384785775|	0.388619	2.14085	-0.859149	1.05298	3.49794	0.0955102	4.48	70	0.823737	1595.44	2.808	1	64	0.3125	Absolute bounds: 0.0 <-> 20.0	7.0 <-> 20.0	4	4	4	Cluster(s) of 70.0 voxels is(are) detected. If more than one cluster the texture calculation is only performed on the largest cluster. (size ok >= 64.0vx)	0.375132	0.0236818	11.8159	0.434759	1.67538	5.56549	2.76892	0.958994	1.17523	0.00772626	165.964	0.0074099
1	3.18115	7.28314	1.53996	11.2043	6.15516	7.00963	8.50033	0.331274	2.84744	-0.152561	3.1811513900756836|3.1811513900756836|9.365901947021484|	7.283138119732893|7.090717368238555|10.337817549705507|	1.539962545609049|1.368898583843019|0.5933424739244753|	11.204312324523926|10.767827987670898|11.204312324523926|	8.64|8.128|0.512|	135|127|8|	983.2236461639404|900.5211057662964|82.70254039764404|	0.382048	2.83345	-0.166553	2.05934	6.38962	3.38962	1.23909	135	0.570178	3571.22	2.41934	1	64	0.3125	Absolute bounds: 0.0 <-> 20.0	11.0 <-> 36.0	4	4	4	Cluster(s) of 135.0 voxels is(are) detected. If more than one cluster the texture calculation is only performed on the largest cluster. (size ok >= 64.0vx)	0.288599	0.0119167	34.6124	0.384567	1.97165	6.54967	4.66075	0.97435	1.10786	0.00203591	587.874	0.00198999
1	1.02931	3.2605	0.94846	6.00147	2.57327	3.15598	3.95348	4.9594	4.9594	134.594	1.029309306693591|1.029309306693591|2.437166234541337|3.275075139050955|	3.26050160124917|2.866882637566314|4.239217073485696|4.53345737620819|	0.9484596422798065|0.7249440094446974|0.6760100934801904|0.5842956826293768|	6.001468966117557|5.563374129020929|6.001468966117557|5.384734071763148|	41.28|29.632|10.752|0.896|	645|463|168|14|	2103.023532805715|1327.3666611932038|712.188468345597|63.46840326691466|	0.265093	2.55825	-0.441748	1.08899	3.61754	0.0927084	41.28	645	0.63765	9058.61	4.55699	1	64	0.3125	Absolute bounds: 0.0 <-> 20.0	4.0 <-> 20.0	4	4	4	Cluster(s) of 645.0 voxels is(are) detected. If more than one cluster the texture calculation is only performed on the largest cluster. (size ok >= 64.0vx)	0.406783	0.0111395	9.29435	0.488107	2.04379	6.78933	2.42034	0.931704	1.33079	0.0111956	127.678	0.0105604
1	2.63384	6.40171	1.56287	10.5833	5.41157	6.29485	7.58979	0.135743	2.6034	-0.396598	2.6338436603546143|2.6338436603546143|5.779268264770508|	6.401706022128728|6.4053674207014195|5.779268264770508|	1.562874298338212|1.5667328324873493|0.0|	10.583335876464844|10.583335876464844|5.779268264770508|	10.944|10.88|0.064|	171|170|1|	1094.6917297840118|1088.9124615192413|5.779268264770508|	0.1235	2.59143	-0.408566	1.6914	4.83217	1.83217	1.28832	171	0.458649	5197.42	2.10566	1	64	0.3125	Absolute bounds: 0.0 <-> 20.0	9.0 <-> 34.0	4	4	4	Cluster(s) of 171.0 25.0 15.0 1.0 voxels is(are) detected. If more than one cluster the texture calculation is only performed on the largest cluster. (size ok >= 64.0vx)	0.337084	0.0133323	22.0585	0.515487	1.94733	6.46888	3.63912	0.969992	1.12227	0.00276493	466.423	0.00268108
1	1.74013	4.38835	0.947161	6.27854	3.88012	4.56746	4.96579	-0.434975	2.9294	-0.0706002	1.7401303052902222|1.7401303052902222|3.6821036338806152|	4.388347163393693|4.276293382277856|5.1976244714525|	0.9471614597340758|0.9164649616083833|0.7514404468071323|	6.278537273406982|6.003296852111816|6.278537273406982|	4.736|4.16|0.576|	74|65|9|	324.7376900911331|277.9590698480606|46.77862024307251|	-0.407488	2.94896	-0.0510399	2.82436	10.9008	7.90079	1.04374	74	0.740243	1842.4	2.57056	1	64	0.3125	Absolute bounds: 0.0 <-> 20.0	6.0 <-> 21.0	4	4	4	Cluster(s) of 74.0 voxels is(are) detected. If more than one cluster the texture calculation is only performed on the largest cluster. (size ok >= 64.0vx)	0.362107	0.0265617	13.8711	0.192881	1.64344	5.45938	2.9429	0.963894	1.15441	0.00579287	218.739	0.00562463
1	1.54986	2.48601	0.611531	3.56861	1.9588	2.38564	2.96907	0.40315	1.99866	-1.00134	1.5498590469360352|1.5498590469360352|	2.486008475224177|2.486008475224177|	0.6115306506671522|0.6115306506671522|	3.568613052368164|3.568613052368164|	1.536|1.536|	24|24|	59.66420340538025|59.66420340538025|	0.325449	2.13799	-0.862015	3.30864	13.8139	10.8139	0.850089	24	NaN	NaN	NaN	1	64	0.3125	Absolute bounds: 0.0 <-> 20.0	5.0 <-> 12.0	4	4	4	Cluster(s) of 24.0 voxels is(are) detected. If more than one cluster the texture calculation is only performed on the largest cluster. (size too small < 64.0vx)	0.288599	0.0119167	34.6124	0.384567	1.97165	6.54967	4.66075	0.97435	1.10786	0.00203591	587.874	0.00198999
1	0.890214	4.68095	2.55473	12.5263	2.5947	3.7697	6.54687	0.838615	2.62373	-0.376271	0.8902137875556946|0.8902137875556946|1.6833901405334473|2.5862607955932617|5.050170421600342|7.231405258178711|	4.680950494375839|3.041962669839896|5.522681317845795|7.786909608279958|8.350706205739602|8.141870164871216|	2.554725566249855|1.182972051451972|2.2834842689113803|1.9915978579248266|1.534650472886063|0.7824956953675102|	12.526278495788574|8.973861694335938|12.526278495788574|12.045310020446777|11.366046905517578|9.636247634887695|	97.792|51.392|27.776|13.056|4.928|0.64|	1528|803|434|204|77|10|	7152.492355406284|2442.6960238814354|2396.843691945076|1588.5295600891113|643.0043778419495|81.41870164871216|	0.837253	2.62524	-0.374756	2.3705	9.05116	6.05116	1.40323	1528	0.633916	16192.8	6.03924	1	64	0.3125	Absolute bounds: 0.0 <-> 20.0	3.0 <-> 41.0	4	4	4	Cluster(s) of 1528.0 1.0 1.0 voxels is(are) detected. If more than one cluster the texture calculation is only performed on the largest cluster. (size ok >= 64.0vx)	0.326801	0.0046017	33.4681	0.760049	2.59838	8.63162	4.33956	0.94119	1.29382	0.00861098	311.215	0.00805549
1	0.894405	2.68174	0.58267	4.43122	2.29553	2.6186	3.07771	0.248977	2.85664	-0.143365	0.8944053053855896|0.8944053053855896|2.312530755996704|	2.6817384175591736|2.670427295619142|3.2484256267547607|	0.5826697072673107|0.5806853965901382|0.35723027596741286|	4.431217193603516|4.431217193603516|3.7136523723602295|	32.704|32.064|0.64|	511|501|10|	1370.3683313727379|1337.8840751051903|32.48425626754761|	0.202464	2.84831	-0.151692	3.3076	13.4027	10.4027	0.881869	511	0.360996	13699.8	2.38718	1	64	0.3125	Absolute bounds: 0.0 <-> 20.0	3.0 <-> 15.0	4	4	4	Cluster(s) of 511.0 voxels is(are) detected. If more than one cluster the texture calculation is only performed on the largest cluster. (size ok >= 64.0vx)	0.582796	0.0370469	2.42485	0.641481	1.56751	5.20716	1.15827	0.891848	1.5917	0.0142346	85.6906	0.0128684
1	1.61693	2.00531	0.228651	2.61398	1.83011	1.97442	2.15891	0.526899	2.67357	-0.326433	1.6169289350509644|1.6169289350509644|	2.0053088775387513|2.0053088775387513|	0.22865137638720734|0.22865137638720734|	2.613980531692505|2.613980531692505|	6.912|6.912|	108|108|	216.57335877418518|216.57335877418518|	0.507	2.79134	-0.208663	5.15673	29.6408	26.6408	0.486848	108	0.581896	3015.6	2.29208	1	64	0.3125	Absolute bounds: 0.0 <-> 20.0	6.0 <-> 9.0	4	4	4	Cluster(s) of 108.0 voxels is(are) detected. If more than one cluster the texture calculation is only performed on the largest cluster. (size ok >= 64.0vx)	0.722627	0.164354	0.7497	0.342591	0.907156	3.01351	0.601391	0.830326	1.88936	0.0218697	48.1454	0.0183411
1	1.82498	2.81287	0.510585	4.65096	2.45366	2.74053	3.13116	0.928558	4.19188	1.19188	1.8249824047088623|1.8249824047088623|3.5004258155822754|	2.81287351767222|2.8035822704031657|3.5004258155822754|	0.5105854026114067|0.5076867599540739|0.0|	4.650958061218262|4.650958061218262|3.5004258155822754|	4.8|4.736|0.064|	75|74|1|	210.96551382541656|207.4650880098343|3.5004258155822754|	0.822951	3.748	0.747996	3.87142	17.3277	14.3277	0.792829	75	0.664459	2070.98	2.31774	1	64	0.3125	Absolute bounds: 0.0 <-> 20.0	6.0 <-> 15.0	4	4	4	Cluster(s) of 75.0 voxels is(are) detected. If more than one cluster the texture calculation is only performed on the largest cluster. (size ok >= 64.0vx)	0.528192	0.0564782	3.54443	0.40962	1.34457	4.46656	1.42803	0.91619	1.35814	0.0119076	94.6073	0.0109267
1	1.08002	6.78309	2.81261	14.9476	4.95235	6.70018	8.48187	12.2033	12.2033	244.842	1.080019222898322|1.080019222898322|1.6352642165577365|9.91992525580531|	6.783088049740454|6.125614167130258|8.721896413097902|11.746816832014815|	2.8126124865181277|2.4470831802742596|2.875462471873361|1.3671123116750967|	14.947601490696002|14.609036831982735|14.947601490696002|13.447762483479607|	36.096|27.328|8.448|0.32|	564|427|132|5|	3825.6616600536177|2615.637249364621|1151.2903265289228|58.734084160074076|	0.219422	2.70001	-0.299986	1.54061	5.11779	0.0331975	36.096	564	0.637622	8283.75	4.35745	1	64	0.3125	Absolute bounds: 0.0 <-> 20.0	4.0 <-> 48.0	4	4	4	Cluster(s) of 564.0 voxels is(are) detected. If more than one cluster the texture calculation is only performed on the largest cluster. (size ok >= 64.0vx)	0.25036	0.00295657	58.087	0.643654	2.6118	8.6762	5.98728	0.969623	1.13717	0.00457544	574.146	0.00443594
1	3.64792	9.81934	3.15572	18.8515	7.26508	9.83807	12.3662	14.8691	14.8691	197.329	3.6479183257997363|3.6479183257997363|6.148588254121705|7.990836818746516|	9.819339239188967|8.452090371600121|12.26946486308383|12.349928562025749|	3.1557179553328205|2.697363009686449|2.4940997263383267|1.325537542426904|	18.851458076575227|16.19782122547349|18.851458076575227|14.086219691309907|	20.096|12.928|5.76|1.408|	314|202|90|22|	3083.272521105336|1707.3222550632252|1104.2518376775445|271.69842836456644|	0.0704636	2.09925	-0.900752	1.56898	5.21204	0.0294535	20.096	314	0.917888	3894.34	5.16031	1	64	0.3125	Absolute bounds: 0.0 <-> 20.0	12.0 <-> 61.0	4	4	4	Cluster(s) of 314.0 voxels is(are) detected. If more than one cluster the texture calculation is only performed on the largest cluster. (size ok >= 64.0vx)	0.209293	0.00325717	91.1017	0.514653	2.52937	8.4024	7.60169	0.976915	1.09349	0.00142717	1112.26	0.0014019
1	2.97809	4.67606	1.07244	7.19874	3.87118	4.42831	5.47165	0.53591	2.37304	-0.626958	2.978090763092041|2.978090763092041|6.854335784912109|	4.676058307290078|4.573863521866175|7.026538372039795|	1.0724373579178748|0.9737491018722066|0.17220258712768555|	7.1987409591674805|6.638238430023193|7.1987409591674805|	3.072|2.944|0.128|	48|46|2|	224.4507987499237|210.39772200584412|14.05307674407959|	0.540781	2.48392	-0.516079	1.09215	3.62804	0.0902778	3.072	48	NaN	NaN	NaN	1	64	0.3125	Absolute bounds: 0.0 <-> 20.0	10.0 <-> 24.0	4	4	4	Cluster(s) of 48.0 voxels is(are) detected. If more than one cluster the texture calculation is only performed on the largest cluster. (size too small < 64.0vx)	0.288599	0.0119167	34.6124	0.384567	1.97165	6.54967	4.66075	0.97435	1.10786	0.00203591	587.874	0.00198999
1	2.02077	5.83225	2.29341	11.7575	4.00832	5.24071	7.39608	0.648487	2.53634	-0.463657	2.0207667350769043|2.0207667350769043|3.929656982421875|6.656643390655518|	5.83224974823879|4.502774779716235|7.767565121253332|9.299722606485542|	2.293409464559987|1.3261196299528344|1.8362675148524628|1.4551654048255716|	11.757506370544434|8.705379486083984|11.757506370544434|11.757506370544434|	27.712|17.088|9.216|1.408|	433|267|144|22|	2525.3641409873962|1202.2408661842346|1118.5293774604797|204.59389734268188|	0.645827	2.53227	-0.46773	1.41675	4.70634	0.0434425	27.712	433	0.842008	5259.53	5.26892	1	64	0.3125	Absolute bounds: 0.0 <-> 20.0	7.0 <-> 38.0	4	4	4	Cluster(s) of 433.0 voxels is(are) detected. If more than one cluster the texture calculation is only performed on the largest cluster. (size ok >= 64.0vx)	0.259938	0.00346774	48.1309	0.562872	2.52427	8.38544	5.51768	0.964739	1.14898	0.00419128	418.758	0.00405669
1	1.28403	5.33738	3.09801	16.7051	2.87423	4.30764	7.17127	1.11261	3.62113	0.621126	1.2840276956558228|1.2840276956558228|2.4833011627197266|3.04691743850708|5.500554084777832|7.462616443634033|	5.3373754947958005|3.431489918868579|6.575016051107111|9.090585091210517|10.037686109542847|9.300371964772543|	3.098006239128423|1.491205984324697|2.7070574352927497|2.752094880418164|2.4017282661899233|1.33668534901692|	16.705074310302734|12.569063186645508|16.705074310302734|16.001611709594727|15.272725105285645|10.602763175964355|	90.88|48.896|27.008|11.072|3.712|0.192|	1420|764|422|173|58|3|	7579.073202610016|2621.6582980155945|2774.6567735671997|1572.671220779419|582.1857943534851|27.901115894317627|	1.11149	3.62518	0.625182	1.47717	4.90704	0.0440934	90.88	1420	0.650234	15033.5	6.04516	1	64	0.3125	Absolute bounds: 0.0 <-> 20.0	5.0 <-> 54.0	4	4	4	Cluster(s) of 1420.0 360.0 voxels is(are) detected. If more than one cluster the texture calculation is only performed on the largest cluster. (size ok >= 64.0vx)	0.271689	0.00285159	62.4039	0.698449	2.74581	9.12138	5.93202	0.958078	1.19255	0.00688635	414.02	0.0065398
1	2.24193	6.83877	2.40343	13.5559	4.90097	6.44772	8.62188	10.8714	10.8714	87.9739	2.2419310916396853|2.2419310916396853|4.2892139098440225|9.871448090896251|	6.838767311650039|5.855958674774617|8.849489675882582|10.332000145854067|	2.4034332341059206|1.8920316022484318|2.044431835882138|0.4605520549578159|	13.555861930909941|11.060192981032628|13.555861930909941|10.792552200811883|	12.864|8.704|4.032|0.128|	201|136|63|2|	1374.5922296416586|796.4103797693479|557.5178495806026|20.664000291708135|	0.350966	2.44026	-0.559741	1.44128	4.78782	0.0417069	12.864	201	0.894177	2969.24	4.33243	1	64	0.3125	Absolute bounds: 0.0 <-> 20.0	8.0 <-> 44.0	4	4	4	Cluster(s) of 201.0 voxels is(are) detected. If more than one cluster the texture calculation is only performed on the largest cluster. (size ok >= 64.0vx)	0.230948	0.00542287	67.7256	0.424508	2.30626	7.66125	6.56257	0.97415	1.10699	0.0029933	559.783	0.00293014
1	1.68284	4.26233	1.05544	6.17232	3.49261	4.25844	5.18828	-0.225366	2.2651	-0.7349	1.6828399896621704|1.6828399896621704|6.17231559753418|	4.262326881505439|4.2342388121520775|6.17231559753418|	1.0554417109140315|1.0372570045953602|0.0|	6.17231559753418|6.035406112670898|6.17231559753418|	4.416|4.352|0.064|	69|68|1|	294.1005548238754|287.92823922634125|6.17231559753418|	-0.200156	2.27169	-0.728309	2.13875	6.34368	3.34368	1.07027	3.55536	0.0917874	1731.01	2.55111	1	64	0.3125	Absolute bounds: 0.0 <-> 20.0	6.0 <-> 20.0	4	4	4	Cluster(s) of 69.0 voxels is(are) detected. If more than one cluster the texture calculation is only performed on the largest cluster. (size ok >= 64.0vx)	0.401757	0.0277021	10.3995	0.479415	1.60933	5.34607	2.57539	0.939527	1.26045	0.00631554	210.039	0.00597596
1	0.701752	2.50645	0.717672	4.71409	2.08739	2.44314	2.90935	3.6883	3.6883	48.2843	0.7017524948765157|0.7017524948765157|2.222216191590462|3.0084387709091516|	2.4954142605469314|2.434641482927298|2.9569588689554847|	0.7176717948262072|0.5509078900122828|0.5971095452832692|0.24465605519968445|	4.7140871502556365|3.9668507559683803|4.7140871502556365|3.576988500676407|	19.264|14.272|4.8|0.192|	301|223|75|3|	754.4423907678084|499.8459433523192|244.88237368228846|9.714073733200792|	0.40145	3.19003	0.190027	0.961364	3.19358	0.131731	19.264	301	0.770321	4511.39	4.27008	1	64	0.3125	Absolute bounds: 0.0 <-> 20.0	3.0 <-> 16.0	4	4	4	Cluster(s) of 301.0 voxels is(are) detected. If more than one cluster the texture calculation is only performed on the largest cluster. (size ok >= 64.0vx)	0.460268	0.0212172	6.54211	0.408672	1.80102	5.98287	1.97251	0.908405	1.47314	0.0181878	77.0714	0.0168235
1	0.837129	2.49541	0.798066	4.91235	1.91204	2.35465	3.01545	0	0	50.7867	0.8371294648502747|0.8371294648502747|1.506833070033764|	16.8016	0.7980658302724667|0.7835896829580884|0.754800799403441|	4.912346810880592|4.552559157516356|4.912346810880592|	20.352|17.984|2.368|	318|281|37|	793.541734853924|684.1342567025711|109.40747815135296|	0.501166	2.65644	-0.343564	1.00036	3.32314	0.115264	20.352	318	0.575401	6264.95	3.24855	1	64	0.3125	Absolute bounds: 0.0 <-> 20.0	3.0 <-> 16.0	4	4	4	Cluster(s) of 318.0 voxels is(are) detected. If more than one cluster the texture calculation is only performed on the largest cluster. (size ok >= 64.0vx)	0.478976	0.0197635	5.58546	0.584638	1.816	6.03262	1.80263	0.918161	1.40874	0.018549	79.2601	0.0170632
1	2.66421	9.92159	3.02429	20.22	7.77805	9.71213	11.8742	0.373888	3.09349	0.0934859	2.66420578956604|2.66420578956604|5.832047939300537|10.206829071044922|	9.9215937343876|9.369487379432792|12.575197946024318|12.155625641345978|	3.0242863431069327|2.7062219320219887|3.1590079328683216|0.9001298428890953|	20.219951629638672|19.078575134277344|20.219951629638672|13.875328063964844|	102.528|84.736|16.768|1.024|	1602|1324|262|16|	15894.393162488937|12405.201290369034|3294.701861858368|194.49001026153564|	0.372495	3.09306	0.0930572	0.5949	1.84629	-1.15371	1.58841	1602	0.383099	27652.5	3.70773	1	64	0.3125	Absolute bounds: 0.0 <-> 20.0	9.0 <-> 64.0	4	4	4	Cluster(s) of 1602.0 voxels is(are) detected. If more than one cluster the texture calculation is only performed on the largest cluster. (size ok >= 64.0vx)	0.241841	0.00172413	69.9386	0.642333	2.85908	9.49766	6.45753	0.973021	1.11744	0.00134217	1130.33	0.00131059
1	3.03737	4.65154	0.987448	7.49245	3.98977	4.4036	5.14215	0.866423	3.16945	0.169448	3.037372350692749|3.037372350692749|	4.651542643939749|4.651542643939749|	0.9874478141074777|0.9874478141074777|	7.4924492835998535|7.4924492835998535|	5.44|5.44|	85|85|	395.38112473487854|395.38112473487854|	0.808155	2.99002	-0.00998173	2.86294	10.9404	7.94042	1.05442	85	0.579977	2579.13	2.10924	1	64	0.3125	Absolute bounds: 0.0 <-> 20.0	10.0 <-> 24.0	4	4	4	Cluster(s) of 85.0 voxels is(are) detected. If more than one cluster the texture calculation is only performed on the largest cluster. (size ok >= 64.0vx)	0.427396	0.0339972	9.13151	0.572767	1.57118	5.21935	2.32899	0.954711	1.20282	0.0047034	249.379	0.00448379
1	3.50982	9.49342	2.3836	15.6844	7.87826	9.60204	11.1865	-0.180298	2.58663	-0.413365	3.509824514389038|3.509824514389038|7.353918075561523|12.151660919189453|	9.49341662573987|9.014036408800996|11.4510828935183|12.86717160542806|	2.3835956349415626|2.2659914539607406|1.7480088283757067|0.5900948098939016|	15.684425354003906|15.028996467590332|15.684425354003906|13.596882820129395|	43.84|35.328|8.32|0.192|	685|552|130|3|	6502.990388631821|4975.748097658157|1488.6407761573792|38.60151481628418|	-0.168014	2.57957	-0.420431	0.888918	2.38009	-0.619909	1.4807	685	0.524642	11460.5	3.82533	1	64	0.3125	Absolute bounds: 0.0 <-> 20.0	12.0 <-> 51.0	4	4	4	Cluster(s) of 685.0 voxels is(are) detected. If more than one cluster the texture calculation is only performed on the largest cluster. (size ok >= 64.0vx)	0.242499	0.00284868	57.2314	0.471509	2.62108	8.70704	6.04439	0.972407	1.11557	0.00134135	1008.49	0.00131155
1	4.12387	7.98805	1.87966	12.1665	6.51367	7.84996	9.39758	0.0566962	2.14298	-0.857024	4.123870849609375|4.123870849609375|7.884145736694336|	7.988050540894952|7.91223674684059|10.395138502120972|	1.8796581445561473|1.8401880941211701|1.4893511283514649|	12.166507720947266|12.166507720947266|11.51078987121582|	8.384|8.128|0.256|	131|127|4|	1046.4346208572388|1004.8540668487549|41.58055400848389|	0.0489882	2.1175	-0.882497	1.31044	3.41161	0.41161	1.3337	131	0.607805	3283.63	2.55327	1	64	0.3125	Absolute bounds: 0.0 <-> 20.0	14.0 <-> 39.0	4	4	4	Cluster(s) of 131.0 voxels is(are) detected. If more than one cluster the texture calculation is only performed on the largest cluster. (size ok >= 64.0vx)	0.297849	0.0114178	28.6671	0.589761	1.98514	6.5945	4.31638	0.965443	1.14995	0.00177773	708.486	0.00173277
1	1.24448	2.66188	0.846447	6.09335	2.04187	2.41061	3.13425	1.01465	3.69811	0.698107	1.2444814443588257|1.2444814443588257|3.3554906845092773|	2.6618838938603906|2.6110992617324893|4.143871795047413|	0.8464467654028033|0.8095580546086053|0.4770505930290514|	6.093349933624268|6.093349933624268|5.21299409866333|	42.496|41.088|1.408|	664|642|22|	1767.4909055233002|1676.325726032257|91.16517949104309|	0.994723	3.63311	0.633114	3.36276	14.4186	11.4186	0.978704	664	0.282719	20830.3	2.04011	1	64	0.3125	Absolute bounds: 0.0 <-> 20.0	4.0 <-> 20.0	4	4	4	Cluster(s) of 664.0 4.0 voxels is(are) detected. If more than one cluster the texture calculation is only performed on the largest cluster. (size ok >= 64.0vx)	0.545372	0.0265994	3.75267	0.776712	1.74886	5.80958	1.40401	0.917812	1.41019	0.015529	88.8257	0.0142657
1	1.32784	5.28566	1.728	11.4093	4.09498	5.05026	6.25073	9.2121	9.2121	706.334	1.3278418691843328|1.3278418691843328|2.0793302334165134|4.594906084361156|4.82098927536191|6.368545930525755|	5.84681	1.7279995771088874|1.183599473510759|1.6213502745025654|1.3754295244977421|1.2784775316071928|0.8999778842114942|	11.409250091099068|9.575108958370265|11.409250091099068|10.87747671131018|9.177074763288488|8.677143706301479|	133.632|78.848|41.984|9.856|2.432|0.512|	2088|1232|656|154|38|8|	11036.464298907962|5437.849952884127|4144.850408129055|1121.8894484823038|270.88292348186076|60.99156593061656|	0.61652	3.11966	0.119658	1.33662	4.44016	0.0549257	133.632	2088	0.521525	24237.2	5.51351	1	64	0.3125	Absolute bounds: 0.0 <-> 20.0	5.0 <-> 37.0	4	4	4	Cluster(s) of 2088.0 voxels is(are) detected. If more than one cluster the texture calculation is only performed on the largest cluster. (size ok >= 64.0vx)	0.316803	0.00408653	29.2235	0.541401	2.53757	8.42963	4.12723	0.951293	1.22598	0.0046251	333.645	0.00442452
1	0.838738	2.9441	1.35842	6.78832	1.80874	2.56054	3.93798	0.679949	2.37735	-0.622654	0.838738203048706|0.838738203048706|1.7320284843444824|2.8810315132141113|	2.9441001951947046|2.1853037911439963|4.2073289756699825|4.852532851068596|	1.358422400513139|0.7459797037471715|1.0832939068243927|0.9359188016342154|	6.788324356079102|4.84149694442749|6.331450462341309|6.788324356079102|	30.208|19.648|8.128|2.432|	472|307|127|38|	1389.6152921319008|670.8882638812065|534.3307799100876|184.3962483406067|	-0.656396	2.21268	4.43068	1.17736	3.9111	0.0772497	30.208	472	0.754251	6218.94	4.85742	1	64	0.3125	Absolute bounds: 0.0 <-> 20.0	3.0 <-> 22.0	4	4	4	Cluster(s) of 472.0 voxels is(are) detected. If more than one cluster the texture calculation is only performed on the largest cluster. (size ok >= 64.0vx)	0.351197	0.00767285	19.0486	0.520795	2.22042	7.37607	3.42366	0.937025	1.28911	0.0176689	117.448	0.0166224
1	1.88961	3.46942	0.965426	7.16301	2.91235	3.1937	3.62713	1.92642	6.61303	3.61303	1.8896055221557617|1.8896055221557617|	3.469418862525456|3.469418862525456|	0.9654259937004535|0.9654259937004535|	7.16301155090332|7.16301155090332|	15.04|15.04|	235|235|	815.3134326934814|815.3134326934814|	3.39892	4.02472	15.7386	0.916024	3.04296	0.170412	15.04	235	0.354806	8304.72	1.81102	1	64	0.3125	Absolute bounds: 0.0 <-> 20.0	7.0 <-> 23.0	4	4	4	Cluster(s) of 215.0 235.0 voxels is(are) detected. If more than one cluster the texture calculation is only performed on the largest cluster. (size ok >= 64.0vx)	0.5228	0.0456396	8.3563	0.688374	1.54979	5.1483	1.85552	0.933191	1.34497	0.00850153	145.859	0.00790502
1	1.45954	3.2529	0.785268	6.86548	2.75611	3.13162	3.59924	1.33097	5.9493	2.9493	1.4595353603363037|1.4595353603363037|2.462080478668213|3.08202862739563|	3.252904194094024|3.07396927099479|4.0315532016754165|5.385480907228258|	0.7852683617018126|0.60326850910067|0.9032347912716283|1.1316423264895812|	6.865484714508057|5.767290115356445|6.713154315948486|6.865484714508057|	58.816|48.64|9.6|0.576|	919|760|150|9|	2989.418954372406|2336.2166459560394|604.7329802513123|48.46932816505432|	2.76004	3.21697	9.66343	0.967458	3.21383	0.135904	58.816	919	0.486493	15033.9	3.91223	1	64	0.3125	Absolute bounds: 0.0 <-> 20.0	5.0 <-> 22.0	4	4	4	Cluster(s) of 919.0 voxels is(are) detected. If more than one cluster the texture calculation is only performed on the largest cluster. (size ok >= 64.0vx)	0.481279	0.0222776	6.09952	0.577812	1.84275	6.12147	1.83886	0.902952	1.51407	0.00974373	125.707	0.00886907
1	1.21087	2.91192	0.725674	4.87593	2.3771	2.89894	3.37858	2.77507	2.77507	38.7635	1.2108666866606441|1.2108666866606441|2.113335524034298|2.593786799666404|	4.66319	0.7256738703387682|0.7592355003630841|0.5151657209501265|0.0|	4.875929550501638|4.875929550501638|4.359769271466291|2.593786799666404|	13.312|10.752|2.496|0.064|	208|168|39|1|	605.6800370136563|481.0419312593349|122.04431895465493|2.593786799666404|	0.225485	2.77213	-0.227872	0.979629	3.25426	0.12144	13.312	208	0.682055	3982.54	3.34259	1	64	0.3125	Absolute bounds: 0.0 <-> 20.0	4.0 <-> 16.0	4	4	4	Cluster(s) of 208.0 voxels is(are) detected. If more than one cluster the texture calculation is only performed on the largest cluster. (size ok >= 64.0vx)	0.481106	0.024464	4.43306	0.565759	1.71372	5.69287	1.66867	0.918929	1.38974	0.0126702	102.313	0.0117036
1	0.508652	3.06531	0.789464	5.1784	2.53013	3.04371	3.61143	0.0296577	2.92756	-0.0724397	0.5086515545845032|0.5086515545845032|2.6515512466430664|2.8517303466796875|	3.0653052575831854|2.8858322665468705|3.8242897001596603|3.036157464981079|	0.7894637752152702|0.7252467366400099|0.5917975710324465|0.17789179692751808|	5.178400993347168|5.02416467666626|5.178400993347168|3.3045942783355713|	35.072|28.096|6.656|0.32|	548|439|104|5|	1679.7872811555862|1266.8803650140762|397.7261288166046|15.180787324905396|	0.0222204	2.93484	-0.0651621	1.01654	3.37686	0.111567	35.072	548	0.506802	10224	3.43037	1	64	0.3125	Absolute bounds: 0.0 <-> 20.0	2.0 <-> 17.0	4	4	4	Cluster(s) of 548.0 voxels is(are) detected. If more than one cluster the texture calculation is only performed on the largest cluster. (size ok >= 64.0vx)	0.432802	0.0157756	7.99025	0.373122	1.9138	6.3575	2.20521	0.926467	1.37438	0.0124313	111.794	0.0117017
1	2.30165	6.24357	1.50038	11.3167	5.18944	6.16156	7.27093	0.163345	2.86369	-0.136312	2.3016517162323|2.3016517162323|4.122958660125732|7.062210559844971|	6.243568753454009|5.761751110753482|7.464487594427522|8.333658903837204|	1.5003783222417437|1.2854149061576716|1.2562974203933803|0.9078548750704187|	11.316692352294922|9.549710273742676|11.316692352294922|10.353143692016602|	49.344|35.904|12.416|1.024|	771|561|194|16|	4813.79150891304|3232.3423731327057|1448.1105933189392|133.33854246139526|	0.166448	2.87566	-0.124344	1.28772	4.27772	0.0595366	49.344	771	0.544144	11956.2	4.12707	1	64	0.3125	Absolute bounds: 0.0 <-> 20.0	8.0 <-> 37.0	4	4	4	Cluster(s) of 771.0 voxels is(are) detected. If more than one cluster the texture calculation is only performed on the largest cluster. (size ok >= 64.0vx)	0.321112	0.00526865	23.1229	0.472363	2.37876	7.90208	3.79896	0.955291	1.19901	0.00292392	440.307	0.00281619
1	1.18084	2.27861	0.461753	3.19146	1.98886	2.27609	2.6859	-0.12216	2.43771	-0.562293	1.180840015411377|1.180840015411377|2.5183517932891846|	2.278605516751608|2.2480194234011464|2.85974129041036|	0.4617532570409152|0.4491669960318309|0.27488021236272825|	3.1914596557617188|3.06960391998291|3.1914596557617188|	3.84|3.648|0.192|	60|57|3|	136.71633100509644|128.13710713386536|8.579223871231079|	-0.0761274	2.33611	-0.66389	0.784126	2.60481	0.18	3.84	60	NaN	NaN	NaN	1	64	0.3125	Absolute bounds: 0.0 <-> 20.0	4.0 <-> 11.0	4	4	4	Cluster(s) of 60.0 voxels is(are) detected. If more than one cluster the texture calculation is only performed on the largest cluster. (size too small < 64.0vx)	0.288599	0.0119167	34.6124	0.384567	1.97165	6.54967	4.66075	0.97435	1.10786	0.00203591	587.874	0.00198999
1	1.59684	2.96067	0.537948	4.47114	2.60032	2.91633	3.31133	0.212424	2.79333	-0.206666	1.5968354940414429|1.5968354940414429|2.7062158584594727|	2.9606683641935874|2.9398311343686316|3.49385630383211|	0.5379484731364054|0.5281302238371792|0.5116852118119937|	4.471139430999756|4.471139430999756|4.417351245880127|	28.928|27.84|1.088|	452|435|17|	1338.2221006155014|1278.8265434503555|59.395557165145874|	0.232032	2.85802	-0.141976	0.851912	2.82999	0.161984	28.928	452	0.397833	11455	2.52536	1	64	0.3125	Absolute bounds: 0.0 <-> 20.0	6.0 <-> 15.0	4	4	4	Cluster(s) of 452.0 voxels is(are) detected. If more than one cluster the texture calculation is only performed on the largest cluster. (size ok >= 64.0vx)	0.5807	0.0370763	2.37693	0.620198	1.55248	5.15722	1.15249	0.888924	1.58422	0.0111726	102.103	0.0100028
1	1.50856	4.64347	1.41566	8.64909	3.59154	4.53342	5.58748	7.19835	7.19835	75.1871	1.508562132984764|1.508562132984764|2.827586947102475|	3.826175637844755|3.5810986337603645|5.36151098696167|	1.4156629603820878|1.3049290623009593|1.6019115212667108|	8.649089592963492|8.072741676173337|8.649089592963492|	16.192|13.76|2.432|	253|215|38|	1174.7985745905341|960.9038017220655|213.89477286846852|	0.282238	2.7489	-0.251102	1.25242	4.16046	0.0635067	16.192	253	0.664988	4654.48	3.4788	1	64	0.3125	Absolute bounds: 0.0 <-> 20.0	5.0 <-> 28.0	4	4	4	Cluster(s) of 253.0 voxels is(are) detected. If more than one cluster the texture calculation is only performed on the largest cluster. (size ok >= 64.0vx)	0.35052	0.00853997	16.121	0.628169	2.14085	7.11174	3.1678	0.956876	1.18881	0.00579855	256.088	0.00556657
1	1.15905	3.82618	1.44724	7.37757	2.76511	3.69868	4.79839	5.97472	5.97472	60.4842	1.159050676478131|1.159050676478131|3.1962897707275175|	6.81026	1.4472416563101933|1.334668355647925|1.1501690156219444|	7.377574990811894|6.989906168660241|7.377574990811894|	15.808|13.632|2.176|	247|213|34|	945.0653825476545|762.7740089909577|182.29137355669678|	0.296824	2.42368	-0.576318	1.24823	4.14652	0.0623678	15.808	247	0.662786	4595.81	3.43966	1	64	0.3125	Absolute bounds: 0.0 <-> 20.0	4.0 <-> 24.0	4	4	4	Cluster(s) of 247.0 voxels is(are) detected. If more than one cluster the texture calculation is only performed on the largest cluster. (size ok >= 64.0vx)	0.318386	0.007921	21.9974	0.494062	2.16632	7.19635	3.7979	0.958464	1.17361	0.0102696	182.578	0.00991784
1	1.92957	4.54558	1.30458	7.70532	3.54458	4.33262	5.62333	0.362535	2.29621	-0.703794	1.9295727014541626|1.9295727014541626|6.161661148071289|	4.5455762764223575|4.51606143671891|6.685402154922485|	1.3045783130767874|1.2874735495561778|0.5237410068511963|	7.705318927764893|7.705318927764893|7.209143161773682|	9.408|9.28|0.128|	147|145|2|	668.1997126340866|654.8289083242416|13.37080430984497|	0.392859	2.31553	-0.68447	1.7711	4.74839	1.74839	1.19293	147	0.562688	3830.14	2.45631	1	64	0.3125	Absolute bounds: 0.0 <-> 20.0	7.0 <-> 25.0	4	4	4	Cluster(s) of 147.0 voxels is(are) detected. If more than one cluster the texture calculation is only performed on the largest cluster. (size ok >= 64.0vx)	0.368604	0.014618	12.9255	0.619737	1.89466	6.29392	2.83563	0.964775	1.16006	0.00568485	241.934	0.00552626
1	0.904052	4.92184	1.5382	9.25323	3.80438	4.63889	5.91111	7.62663	7.62663	171.044	0.9040516013812123|0.9040516013812123|3.223496174781758|	11.5934	1.5382047865906996|1.3231609451539719|1.4639990186878369|	9.253234479059529|8.107829518365065|9.253234479059529|	34.752|26.688|8.064|	543|417|126|	2672.556545054752|1886.4407196244144|786.1158254303373|	0.472709	2.73143	-0.26857	1.28176	4.2579	0.0610041	34.752	543	0.593189	8681.83	4.00284	1	64	0.3125	Absolute bounds: 0.0 <-> 20.0	3.0 <-> 30.0	4	4	4	Cluster(s) of 543.0 voxels is(are) detected. If more than one cluster the texture calculation is only performed on the largest cluster. (size ok >= 64.0vx)	0.341446	0.0060218	23.6867	0.539178	2.32919	7.73739	3.72896	0.948151	1.24255	0.00537917	287.328	0.00514639
1	2.90405	7.98307	1.91681	12.5084	6.62741	7.6842	9.51619	0.165398	2.34789	-0.652109	2.9040496349334717|2.9040496349334717|6.605356216430664|	7.983069732606549|7.703277018864946|10.481218962442307|	1.9168142504396881|1.7675069622430706|1.2829788983968422|	12.508447647094727|12.12169361114502|12.508447647094727|	26.688|24.0|2.688|	417|375|42|	3328.940078496933|2888.728882074356|440.2111964225769|	2.3531	-0.646905	1.40744	3.90849	0.90849	1.37016	0.978704	417	0.519288	8316.74	3.20895	1	64	0.3125	Absolute bounds: 0.0 <-> 20.0	10.0 <-> 41.0	4	4	4	Cluster(s) of 417.0 voxels is(are) detected. If more than one cluster the texture calculation is only performed on the largest cluster. (size ok >= 64.0vx)	0.310646	0.00526185	28.4422	0.618812	2.36611	7.86006	4.17922	0.961185	1.17192	0.00179018	713.358	0.00172939
1	1.79167	8.36887	3.49522	18.3859	5.62741	7.96297	10.6943	0.464572	2.65167	-0.348328	1.7916690111160278|1.7916690111160278|3.6544361114501953|9.944236755371094|	8.368868858917887|6.587159123464196|11.433166270102227|13.424159960313276|	3.4952151477950784|2.324424060964587|2.8317405666352498|2.121441170775844|	18.385936737060547|14.878437042236328|18.385936737060547|18.00674819946289|	32.384|21.056|9.92|1.408|	506|329|155|22|	4234.647642612457|2167.1753516197205|1772.1407718658447|295.3315191268921|	2.63478	-0.365224	0.87524	3.44736	0.447364	1.61212	133.632	506	0.76094	6456.85	5.01545	1	64	0.3125	Absolute bounds: 0.0 <-> 20.0	6.0 <-> 59.0	4	4	4	Cluster(s) of 506.0 voxels is(are) detected. If more than one cluster the texture calculation is only performed on the largest cluster. (size ok >= 64.0vx)	0.210886	0.00232674	97.4838	0.604053	2.68946	8.9342	7.81012	0.975027	1.1088	0.00252751	866.222	0.00246611
1	1.18509	3.30571	1.33969	7.23282	2.28161	2.92054	4.15413	0.830807	2.79793	-0.202066	1.185085654258728|1.185085654258728|2.2816061973571777|4.019169330596924|	3.305714394028482|2.6345798209354605|4.422586305251976|5.5347929398218785|	1.3396894802032666|0.8439562990264067|1.16875899459205|0.6268222899658557|	7.232818126678467|6.47368860244751|7.232818126678467|6.676123142242432|	32.384|21.184|9.664|1.536|	506|331|151|24|	1672.6914833784103|872.0459207296371|667.8105320930481|132.8350305557251|	2.79989	-0.200111	2.46454	9.0023	6.0023	1.17356	30.208	506	0.74376	6606	4.90221	1	64	0.3125	Absolute bounds: 0.0 <-> 20.0	4.0 <-> 24.0	4	4	4	Cluster(s) of 506.0 voxels is(are) detected. If more than one cluster the texture calculation is only performed on the largest cluster. (size ok >= 64.0vx)	0.363879	0.00827127	15.4489	0.602522	2.19915	7.30541	3.08825	0.938494	1.29558	0.0120448	142.476	0.011255
1	2.06287	5.99324	1.52919	10.6268	4.88112	5.79728	7.01377	0.379781	2.68333	-0.316669	2.0628740787506104|2.0628740787506104|4.2713623046875|5.305833339691162|	5.993237861577611|5.355977049432542|7.416681709185325|7.831589698791505|	1.5291883380271263|1.1433730964531301|1.2661740198571665|1.2503619104264838|	10.626834869384766|8.782382011413574|10.626834869384766|10.132351875305176|	43.84|30.592|11.712|1.536|	685|478|183|24|	4105.367935180664|2560.1570296287537|1357.2527527809143|187.9581527709961|	2.72888	-0.271118	1.67762	4.68258	1.68258	1.28491	15.04	685	0.596824	10074.4	4.35163	1	64	0.3125	Absolute bounds: 0.0 <-> 20.0	7.0 <-> 35.0	4	4	4	Cluster(s) of 685.0 voxels is(are) detected. If more than one cluster the texture calculation is only performed on the largest cluster. (size ok >= 64.0vx)	0.312056	0.00509486	26.9152	0.439467	2.39321	7.95006	4.08175	0.956157	1.19899	0.00317374	410.095	0.00304858
1	0.958574	3.74177	0.997947	6.71002	2.9731	3.70897	4.4152	5.19131	5.19131	89.084	0.9585736026723879|0.9585736026723879|2.4963558749136894|	3.47916	0.9979469364826412|0.9390881554966123|0.9746358126219928|	6.710015118494482|6.303552697327348|6.710015118494482|	23.808|19.648|4.16|	372|307|65|	1391.9368842779163|1103.5789870450628|288.3578972328536|	0.249438	2.59165	-0.408352	1.10504	3.67085	0.0885073	23.808	372	0.60184	6649.95	3.58018	1	64	0.3125	Absolute bounds: 0.0 <-> 20.0	4.0 <-> 22.0	4	4	4	Cluster(s) of 372.0 voxels is(are) detected. If more than one cluster the texture calculation is only performed on the largest cluster. (size ok >= 64.0vx)	0.425444	0.0123469	8.47351	0.597265	1.99677	6.63314	2.27442	0.931068	1.32909	0.00825516	164.679	0.00775386
1	1.7383	2.95525	0.571487	4.13182	2.53115	2.88719	3.44967	-0.0772623	2.17795	-0.822049	1.7382985353469849|1.7382985353469849|3.1205599308013916|	2.9552471892038983|2.953013233236364|3.1205599308013916|	0.5714873540298351|0.5750104239041238|0.0|	4.131824970245361|4.131824970245361|3.1205599308013916|	4.8|4.736|0.064|	75|74|1|	221.64353919029236|218.52297925949097|3.1205599308013916|	-0.00527095	2.23402	-0.765983	3.43384	14.4829	11.4829	4.8	75	0.73814	1864.26	2.57475	1	64	0.3125	Absolute bounds: 0.0 <-> 20.0	6.0 <-> 14.0	4	4	4	Cluster(s) of 75.0 voxels is(are) detected. If more than one cluster the texture calculation is only performed on the largest cluster. (size ok >= 64.0vx)	0.498359	0.0439066	4.14638	0.345876	1.44693	4.8066	1.60471	0.912419	1.41032	0.0114866	101.218	0.0106037
1	3.12262	13.3554	3.38898	29.439	11.0278	12.9609	15.5246	0.739757	4.24829	1.24829	3.1226203441619873|3.1226203441619873|10.575094223022461|18.72897720336914|	13.355425058464899|13.15696667250465|16.98467119004991|18.72897720336914|	3.3889792056985293|3.236077991949397|4.0394815551586385|0.0|	29.43895721435547|28.235095977783203|29.43895721435547|18.72897720336914|	57.344|54.4|2.88|0.064|	896|850|45|1|	11966.460852384567|11183.421671628952|764.3102035522461|18.72897720336914|	0.248119	2.51082	-0.489175	0.679695	2.49807	-0.501934	57.344	896	0.356344	20180.9	2.8415	1	64	0.3125	Absolute bounds: 0.0 <-> 20.0	10.0 <-> 64.0	4	4	4	Cluster(s) of 896.0 voxels is(are) detected. If more than one cluster the texture calculation is only performed on the largest cluster. (size ok >= 64.0vx)	0.261316	0.0028301	73.2888	0.645108	2.68867	8.93156	6.44348	0.96644	1.15497	0.000660462	1917.29	0.00064308
1	0.52321	5.2394	2.13572	10.8821	3.64971	5.05026	6.72836	10.1974	10.1974	462.408	0.5232104067541812|0.5232104067541812|2.0130838460829352|3.88260398852492|5.525612161481888|	6.13968	2.1357241547668666|1.6511557857784382|1.9375751393576075|2.0468348741368363|2.0683713291021673|	10.882137872690123|9.353980738155883|10.515253062024271|10.882137872690123|9.966519861443658|	88.256|62.72|22.208|3.136|0.192|	1379|980|347|49|3|	7225.130418373095|4382.761221961419|2405.3672844384064|415.8756973427105|21.126214630559446|	0.304413	2.4657	-0.534297	1.43262	4.75907	0.041368	88.256	1379	0.481668	19902.1	4.43451	1	64	0.3125	Absolute bounds: 0.0 <-> 20.0	2.0 <-> 35.0	4	4	4	Cluster(s) of 1379.0 voxels is(are) detected. If more than one cluster the texture calculation is only performed on the largest cluster. (size ok >= 64.0vx)	0.336573	0.00334155	22.2158	0.76748	2.57116	8.54119	3.64753	0.950802	1.23051	0.00707138	343.113	0.00679777
1	1.7369	4.33753	1.19095	7.25806	3.54512	4.33805	5.07959	0.320248	3.01681	0.0168115	1.736899495124817|1.736899495124817|5.000927448272705|	4.337528773479994|4.328185130173052|5.000927448272705|	1.1909472474319047|1.1966813768791225|0.0|	7.258058071136475|7.258058071136475|5.000927448272705|	4.608|4.544|0.064|	72|71|1|	312.3020716905594|307.3011442422867|5.000927448272705|	0.308487	3.0158	0.0158012	2.37842	7.90702	4.90702	4.608	72	0.659243	2031.33	2.26847	1	64	0.3125	Absolute bounds: 0.0 <-> 20.0	6.0 <-> 24.0	4	4	4	Cluster(s) of 72.0 voxels is(are) detected. If more than one cluster the texture calculation is only performed on the largest cluster. (size ok >= 64.0vx)	0.354983	0.0265958	14.7952	0.425859	1.6245	5.39648	3.06471	0.962653	1.16098	0.00625435	220.893	0.00602763
1	0.812792	3.86898	1.29895	8.02708	2.89672	3.70798	4.72855	0.414897	2.82544	-0.174556	0.8127918839454651|0.8127918839454651|2.5453217029571533|3.431448221206665|5.564262866973877|	3.868981236303357|3.415821344193272|5.08647102367978|5.151303132375082|6.3999717235565186|	1.298945067388225|1.047518605504401|1.0841512748519024|1.2015174568427285|0.8357088565826416|	8.027083396911621|6.670392990112305|7.8101348876953125|8.027083396911621|7.23568058013916|	63.616|46.528|15.232|1.728|0.128|	994|727|238|27|2|	3845.767348885536|2483.302117228508|1210.580103635788|139.0851845741272|12.799943447113037|	0.410648	2.83841	-0.161594	1.82895	5.00569	2.00569	63.616	994	0.551521	13973.3	4.55267	1	64	0.3125	Absolute bounds: 0.0 <-> 20.0	3.0 <-> 26.0	4	4	4	Cluster(s) of 994.0 voxels is(are) detected. If more than one cluster the texture calculation is only performed on the largest cluster. (size ok >= 64.0vx)	0.336126	0.00622819	20.3381	0.419388	2.3079	7.66668	3.54768	0.948619	1.24135	0.00899745	182.635	0.00861921
1	1.48703	6.70005	2.68852	13.0792	4.62025	6.3187	8.53262	10.7963	10.7963	107.201	1.4870324824171774|1.4870324824171774|4.123783284447114|11.378411049023498|	3.2321034307685244|3.0929070542700225|4.126644850325063|	2.688518712087554|1.7392605662065568|1.7956438419530174|0.590728023685836|	13.079234942374342|10.318960123444867|12.993717871989361|13.079234942374342|	16.0|10.688|4.928|0.384|	250|167|77|6|	1675.011444540914|882.665425889857|719.2628858402675|73.0831328107895|	0.398554	2.36721	-0.632792	1.49176	4.95553	0.037248	16	250	0.867776	3538.53	4.52165	1	64	0.3125	Absolute bounds: 0.0 <-> 20.0	5.0 <-> 42.0	4	4	4	Cluster(s) of 250.0 voxels is(are) detected. If more than one cluster the texture calculation is only performed on the largest cluster. (size ok >= 64.0vx)	0.211196	0.00435111	86.0472	0.438929	2.40677	7.99512	7.47388	0.978554	1.09023	0.0037337	553.701	0.00367473
1	0.528994	3.2321	1.24508	6.50334	2.22207	3.23971	4.10942	0	0	104.462	0.528993904659842|0.528993904659842|1.2881151583767405|	1.94287	1.2450806376611843|1.149467719851787|1.4480481301909744|	6.503337466599987|6.479428223499781|6.503337466599987|	32.32|27.968|4.352|	505|437|68|	1632.2122325381029|1351.6003827159989|280.6118498221042|	0.212045	2.49977	-0.500234	1.19411	3.96674	0.0706244	32.32	505	0.516998	9490.95	3.40535	1	64	0.3125	Absolute bounds: 0.0 <-> 20.0	2.0 <-> 21.0	4	4	4	Cluster(s) of 505.0 voxels is(are) detected. If more than one cluster the texture calculation is only performed on the largest cluster. (size ok >= 64.0vx)	0.427352	0.00988645	8.39106	0.744866	2.0986	6.97141	2.25576	0.930044	1.33631	0.014926	132.837	0.0139705
1	0.950717	1.40289	0.226348	2.21082	1.23754	1.39224	1.53081	0.701806	3.95217	0.952169	0.9507165551185608|0.9507165551185608|1.5050325393676758|	1.4028914489644637|1.3927100909736747|1.990864872932434|	0.22634754098462095|0.21129432426433672|0.282818580645985|	2.2108187675476074|2.072239875793457|2.2108187675476074|	15.04|14.784|0.256|	235|231|4|	329.679490506649|321.7160310149193|7.963459491729736|	0.655218	3.38459	0.384588	0.503696	1.67324	0.360181	15.04	235	0.4954	5947.85	2.52865	1	64	0.3125	Absolute bounds: 0.0 <-> 20.0	4.0 <-> 8.0	4	4	4	Cluster(s) of 235.0 97.0 26.0 voxels is(are) detected. If more than one cluster the texture calculation is only performed on the largest cluster. (size ok >= 64.0vx)	0.719209	0.137969	0.796374	0.45501	0.988743	3.28453	0.617348	0.802488	2.16017	0.0436159	25.4828	0.0353004
1	1.15695	5.29659	2.20727	11.4607	3.63258	5.10054	6.70534	9.26428	9.26428	163.728	1.1569509043468287|1.1569509043468287|2.705772130853589|5.33068202949994|	3.463944408878837|2.758561913411598|5.223095553727255|7.083416403338134|	2.207267117337537|2.172835323165906|1.9150167409835372|0.2861764665594673|	11.460655429866222|11.460655429866222|11.398453995903594|6.030450737970256|	30.911984543999985|24.447987775999987|6.271996863999997|0.1919999039999999|	483|382|98|3|	2558.254715308782|1900.798731041688|640.4500507563898|17.005933510704693|	0.47448	2.70667	-0.293333	1.42371	4.72948	0.0416008	30.912	483	0.613785	7760.43	3.98328	1	64	0.3125	Absolute bounds: 0.0 <-> 20.0	4.0 <-> 37.0	4	4	4	Cluster(s) of 483.0 voxels is(are) detected. If more than one cluster the texture calculation is only performed on the largest cluster. (size ok >= 64.0vx)	0.2812	0.00384505	38.5486	0.613263	2.48405	8.25183	4.86269	0.965575	1.14521	0.00598918	353.336	0.00579996
1	0.689243	3.46394	1.64907	8.05022	2.12036	3.0286	4.59892	0	0	72.05	0.6892431727642645|0.6892431727642645|2.3597242039836033|6.739643786182455|	4.61834	1.649068887396494|1.0889705751244108|1.403550358456107|0.2525483189051919|	8.050224045111236|6.6683426262920875|8.050224045111236|7.337214053437947|	20.8|15.04|5.504|0.256|	325|235|86|4|	1125.7819328856217|648.2620496517255|449.1862176205437|28.333665613352537|	0.797513	2.81507	-0.184933	1.26023	4.18639	0.0650888	20.8	325	0.798289	4581.77	4.53973	1	64	0.3125	Absolute bounds: 0.0 <-> 20.0	3.0 <-> 26.0	4	4	4	Cluster(s) of 325.0 2.0 2.0 2.0 voxels is(are) detected. If more than one cluster the texture calculation is only performed on the largest cluster. (size ok >= 64.0vx)	0.303196	0.00648456	29.3288	0.516325	2.26915	7.53796	4.29804	0.956811	1.19164	0.013766	161.264	0.0132639
1	1.51008	3.45596	0.731404	5.22438	2.90202	3.36723	3.94136	0.0871643	2.58327	-0.416732	1.510084867477417|1.510084867477417|3.5629143714904785|	3.4559595282115643|3.4334486891394085|4.284358406066895|	0.7314040798851885|0.7254341383677615|0.38745021262616147|	5.224377155303955|5.224377155303955|4.615173816680908|	12.096|11.776|0.32|	189|184|5|	653.1763508319855|631.754558801651|21.421792030334473|	0.0542711	2.64786	-0.352136	2.76738	9.60116	6.60116	0.964488	235	0.124101	5015.47	2.41174	1	64	0.3125	Absolute bounds: 0.0 <-> 20.0	5.0 <-> 17.0	4	4	4	Cluster(s) of 189.0 voxels is(are) detected. If more than one cluster the texture calculation is only performed on the largest cluster. (size ok >= 64.0vx)	0.500603	0.0273173	4.14604	0.56928	1.65466	5.49666	1.59638	0.923154	1.39035	0.00872865	137.872	0.00816696
1	1.39801	6.55941	2.41858	14.6418	4.8826	6.16138	8.07284	0.590418	3.03981	0.0398107	1.3980103731155396|1.3980103731155396|3.916813850402832|7.6190080642700195|	6.559409045476685|5.582385601292195|8.887220684219814|11.540889263153078|	2.4185776047297756|1.7009848956189764|1.837790061893207|1.9055204326666342|	14.641849517822266|10.728015899658203|12.918928146362305|14.641849517822266|	37.248|27.264|8.704|1.28|	582|426|136|20|	3817.57606446743|2378.0962661504745|1208.662013053894|230.81778526306152|	0.587876	3.01772	0.0177208	1.30797	4.0133	1.0133	1.46857	483	0.0403692	9650.98	3.8595	1	64	0.3125	Absolute bounds: 0.0 <-> 20.0	5.0 <-> 47.0	4	4	4	Cluster(s) of 582.0 voxels is(are) detected. If more than one cluster the texture calculation is only performed on the largest cluster. (size ok >= 64.0vx)	0.251879	0.00323095	59.1201	0.540738	2.57612	8.55769	5.98333	0.969702	1.12896	0.00341448	520.447	0.00332731
1	1.17062	2.99926	0.687897	4.44036	2.51782	3.06183	3.45488	-0.272724	3.01986	0.0198593	1.1706150770187378|1.1706150770187378|3.3210151195526123|	2.9992597170961592|2.9638200488864856|3.6903332471847534|	0.6878974832045119|0.6841621498061851|0.26658649655026634|	4.440362453460693|4.440362453460693|3.9960412979125977|	7.872|7.488|0.384|	123|117|6|	368.90894520282745|346.76694571971893|22.14199948310852|	-0.259555	3.06817	0.0681681	2.94449	10.8501	7.85005	0.944484	325	0.131205	2893.25	2.72081	1	64	0.3125	Absolute bounds: 0.0 <-> 20.0	4.0 <-> 15.0	4	4	4	Cluster(s) of 123.0 voxels is(are) detected. If more than one cluster the texture calculation is only performed on the largest cluster. (size ok >= 64.0vx)	0.493359	0.0296552	4.62172	0.564302	1.62403	5.39491	1.66826	0.913132	1.39573	0.0123065	106.318	0.0114215
1	1.20134	6.01105	1.69789	9.74235	4.87117	6.26505	7.26233	8.40069	8.40069	329.309	1.2013365938495113|1.2013365938495113|2.1689884138098137|5.526148039578658|6.8459728756897675|	10.1334	1.6978868814938772|1.632030506181417|1.3194034132564114|0.8235854734193194|0.0|	9.742345595937252|9.455999878744308|9.742345595937252|9.525117622443418|6.8459728756897675|	54.784|34.304|17.728|2.688|0.064|	856|536|277|42|1|	5145.459426735265|2899.6183274573236|1924.281151720461|314.7139746817908|6.8459728756897675|	-0.427398	2.63991	-0.360088	1.33296	4.42798	0.0527393	54.784	856	0.683563	10204.9	5.36841	1	64	0.3125	Absolute bounds: 0.0 <-> 20.0	4.0 <-> 32.0	4	4	4	Cluster(s) of 856.0 voxels is(are) detected. If more than one cluster the texture calculation is only performed on the largest cluster. (size ok >= 64.0vx)	0.335793	0.00526895	20.0862	0.631702	2.38912	7.9365	3.5176	0.951526	1.23486	0.00390879	413.933	0.00376933
1	1.85812	7.14982	1.62272	11.2891	6.04719	7.14803	8.24147	-0.0887205	2.86376	-0.136237	1.8581178188323975|1.8581178188323975|6.9670186042785645|	7.149820079648397|6.973003664780797|9.01191794872284|	1.622724584199435|1.5535751902216353|1.0722184969159039|	11.289082527160645|10.819934844970703|11.289082527160645|	23.616|21.568|2.048|	369|337|32|	2638.283609390259|2349.902235031128|288.38137435913086|	-0.0761366	2.87278	-0.127217	1.43192	3.65453	0.654532	1.31739	369	0.481907	8260.22	2.85901	1	64	0.3125	Absolute bounds: 0.0 <-> 20.0	6.0 <-> 37.0	4	4	4	Cluster(s) of 369.0 voxels is(are) detected. If more than one cluster the texture calculation is only performed on the largest cluster. (size ok >= 64.0vx)	0.308469	0.00626735	28.6205	0.430709	2.27827	7.56825	4.23539	0.962313	1.15976	0.00225605	571.661	0.0021849
1	0.69238	1.92646	0.52938	3.01313	1.5429	1.84421	2.30686	0	0	13.0691	0.6923798125906657|0.6923798125906657|1.4104032821805532|	10.0331	0.5293799079087074|0.518159394080207|0.5661467371308299|	3.0131343707770384|3.0131343707770384|3.0131343707770384|	6.784|5.952|0.832|	106|93|13|	204.20503340609966|176.6124152778554|27.592618128244254|	0.195466	2.40048	-0.599521	0.818519	2.71906	0.169811	6.784	106	0.705412	2456.77	2.76135	1	64	0.3125	Absolute bounds: 0.0 <-> 20.0	3.0 <-> 10.0	4	4	4	Cluster(s) of 106.0 voxels is(are) detected. If more than one cluster the texture calculation is only performed on the largest cluster. (size ok >= 64.0vx)	0.534061	0.0439674	3.28383	0.412693	1.44316	4.79408	1.40203	0.902977	1.4632	0.0288655	46.7497	0.0262324
1	2.31516	5.57917	1.60843	10.9299	4.43437	5.54115	6.56265	0.399741	3.04603	0.0460263	2.315162181854248|2.315162181854248|2.975600004196167|6.292305946350098|	5.579171324658111|5.113476024804476|6.899190798558686|7.321065187454224|	1.6084272277214438|1.3980519197700867|1.4243283520877783|0.9569452857520662|	10.929887771606445|10.501691818237305|10.929887771606445|8.429656982421875|	48.448|35.904|12.16|0.384|	757|561|190|6|	4223.43269276619|2868.6600499153137|1310.8462517261505|43.92639112472534|	0.385831	3.01792	0.0179157	1.48056	3.80948	0.809481	1.31011	757	0.579101	11098.1	4.36545	1	64	0.3125	Absolute bounds: 0.0 <-> 20.0	8.0 <-> 35.0	4	4	4	Cluster(s) of 757.0 voxels is(are) detected. If more than one cluster the texture calculation is only performed on the largest cluster. (size ok >= 64.0vx)	0.329425	0.00520855	20.8674	0.600418	2.39022	7.94015	3.61415	0.953411	1.21866	0.0038894	361.594	0.0037262
1	2.07178	3.17292	0.504016	4.80802	2.79843	3.10596	3.47568	0.638478	3.36952	0.369524	2.0717759132385254|2.0717759132385254|3.032698392868042|	3.1729202828346152|3.104629707841906|3.8393421008669093|	0.5040160376763758|0.46292643459838206|0.3900337316866776|	4.808019638061523|4.808019638061523|4.7466840744018555|	19.968|18.112|1.856|	312|283|29|	989.9511282444|878.6102073192596|111.34092092514038|	0.592534	3.2184	0.2184	3.60421	15.3067	12.3067	0.820073	312	0.532006	6690.48	2.98454	1	64	0.3125	Absolute bounds: 0.0 <-> 20.0	7.0 <-> 16.0	4	4	4	Cluster(s) of 312.0 voxels is(are) detected. If more than one cluster the texture calculation is only performed on the largest cluster. (size ok >= 64.0vx)	0.525112	0.0340071	3.46451	0.426855	1.58376	5.26114	1.43468	0.900716	1.49411	0.00949239	116.155	0.00859732
1	1.8933	3.65282	0.930415	5.38761	2.82335	3.60392	4.51403	-0.0321575	1.90203	-1.09797	1.893303632736206|1.893303632736206|2.6605896949768066|	3.6528187130070937|3.7107111787142815|2.9484603802363076|	0.9304154364179855|0.9399801900215374|0.3333392528756863|	5.387611389160156|5.387611389160156|3.603919744491577|	5.056|4.672|0.384|	79|73|6|	288.5726783275604|270.8819160461426|17.690762281417847|	-0.00520754	1.90346	-1.09654	2.28441	7.18386	4.18386	1.03434	79	0.708119	2011.79	2.51319	1	64	0.3125	Absolute bounds: 0.0 <-> 20.0	7.0 <-> 18.0	4	4	4	Cluster(s) of 79.0 voxels is(are) detected. If more than one cluster the texture calculation is only performed on the largest cluster. (size ok >= 64.0vx)	0.420594	0.0297044	7.7829	0.432055	1.59529	5.29943	2.24517	0.948286	1.23686	0.00838602	155.925	0.00802553
1	0.101715	2.3503	1.18523	8.90373	1.40585	2.12149	3.10232	0	0	331.976	0.10171539159691045|0.10171539159691045|0.7664981336121812|	3.06833526476605|2.489561132155739|3.6989063297611655|4.63666425501128|4.830830690629896|	1.1852291776832653|1.1849180256775467|1.145914420049788|	8.903729246413548|8.903729246413548|6.546111860624961|	141.248|126.592|14.656|	2207|1978|229|	5187.118068595263|4581.025112441707|606.0929561535557|	0.901475	3.977	0.977	1.14537	3.80482	0.0836214	141.248	2207	0.295216	44428.9	3.17919	1	64	0.3125	Absolute bounds: 0.0 <-> 20.0	1.0 <-> 29.0	4	4	4	Cluster(s) of 2207.0 voxels is(are) detected. If more than one cluster the texture calculation is only performed on the largest cluster. (size ok >= 64.0vx)	0.516285	0.0142631	5.36049	0.816595	2.02054	6.71208	1.65528	0.902799	1.54095	0.0328328	80.4645	0.0295992
1	0.738906	3.06834	1.14317	7.94145	2.24183	2.95204	3.70171	4.54539	4.54539	327.158	0.7389062064889984|0.7389062064889984|1.0186862830886056|1.7898748959035373|3.8774642084316326|	8.68472	1.143166534463316|0.718477433314823|1.0175426392772327|1.0918224493314823|0.7392292859053038|	7.9414486094251515|5.807229248756585|7.751341506409631|7.9414486094251515|6.191029940754817|	106.624|64.128|31.744|9.536|1.216|	1666|1002|496|149|19|	5111.846551100238|2494.540254420052|1834.6575395615366|690.8629739966809|91.78578312196802|	0.879549	4.28318	1.28318	1.14725	3.81109	0.0850165	106.624	1666	0.54873	19816.6	5.38055	1	64	0.3125	Absolute bounds: 0.0 <-> 20.0	3.0 <-> 26.0	4	4	4	Cluster(s) of 1666.0 voxels is(are) detected. If more than one cluster the texture calculation is only performed on the largest cluster. (size ok >= 64.0vx)	0.457855	0.0112048	8.18272	0.703098	2.10488	6.99228	2.10989	0.901799	1.52357	0.0139561	121.374	0.0125281
1	3.38941	6.88308	1.24681	9.70276	6.00686	7.01811	7.78433	-0.182127	2.4878	-0.512202	3.389409303665161|3.389409303665161|7.237732887268066|	6.883082682123552|6.722952103102082|8.23691394112327|	1.24681498716547|1.200215311330967|0.6848193123847066|	9.702757835388184|9.371683120727539|9.702757835388184|	13.312|11.904|1.408|	208|186|22|	1431.6811978816986|1250.4690911769867|181.2121067047119|	-0.184318	2.54024	-0.459764	1.97905	6.12815	3.12815	1.18701	208	0.640664	4239.84	3.13974	1	64	0.3125	Absolute bounds: 0.0 <-> 20.0	11.0 <-> 32.0	4	4	4	Cluster(s) of 208.0 voxels is(are) detected. If more than one cluster the texture calculation is only performed on the largest cluster. (size ok >= 64.0vx)	0.319692	0.0107175	21.2622	0.275022	2.04871	6.80567	3.69016	0.961503	1.16292	0.00221459	520.537	0.00214198
1	0.524689	1.65717	0.411131	3.28516	1.36018	1.63589	1.94168	0	0	107.543	0.5246891832948073|0.5246891832948073|0.705155540133795|	3.80475	0.4111308267647051|0.41038817154386287|0.3910176674898392|	3.2851558585921623|3.2851558585921623|3.128083254877154|	64.896|59.328|5.568|	1014|927|87|	1680.3655900604324|1523.6773575034945|156.6882325569379|	0.264216	3.28649	0.286489	0.742887	2.46782	0.207692	64.896	1014	0.382555	20414.4	3.17894	1	64	0.3125	Absolute bounds: 0.0 <-> 20.0	2.0 <-> 11.0	4	4	4	Cluster(s) of 1014.0 voxels is(are) detected. If more than one cluster the texture calculation is only performed on the largest cluster. (size ok >= 64.0vx)	0.65944	0.0613689	1.23602	0.658964	1.33278	4.4274	0.80955	0.832009	2.05962	0.0363235	35.4677	0.0305327
1	1.32122	2.56706	0.718564	4.11487	2.01963	2.45524	3.02045	0.488888	2.3547	-0.645302	1.321221113204956|1.321221113204956|3.0132482051849365|	2.567060158563696|2.475262420518058|3.5309364080429075|	0.718564124752086|0.6716433954340842|0.4286089132213995|	4.114865779876709|4.050064563751221|4.114865779876709|	7.36|6.72|0.64|	115|105|10|	295.21191823482513|259.90255415439606|35.30936408042908|	0.44555	2.3027	-0.697297	2.74434	9.52438	6.52438	0.93048	115	0.754678	2424.61	3.03554	1	64	0.3125	Absolute bounds: 0.0 <-> 20.0	5.0 <-> 14.0	4	4	4	Cluster(s) of 115.0 voxels is(are) detected. If more than one cluster the texture calculation is only performed on the largest cluster. (size ok >= 64.0vx)	0.443004	0.0244858	8.08033	0.275805	1.68288	5.59039	2.17103	0.925273	1.36429	0.0163788	79.8623	0.0153215
1	2.55391	8.31439	2.29507	13.3488	6.62641	8.21541	10.2021	-0.155506	2.41631	-0.583686	2.5539135932922363|2.5539135932922363|8.634659767150879|	8.31438847799455|8.251310944066622|11.37995662689209|	2.2950720899941692|2.2645254630886504|1.5637465117694571|	13.348837852478027|13.256028175354004|13.348837852478027|	15.872|15.552|0.32|	248|243|5|	2061.9683425426483|2005.0685594081879|56.89978313446045|	-0.150934	2.40485	-0.595154	1.11726	3.31504	0.31504	1.43142	248	0.50934	5996.5	2.64688	1	64	0.3125	Absolute bounds: 0.0 <-> 20.0	9.0 <-> 43.0	4	4	4	Cluster(s) of 248.0 voxels is(are) detected. If more than one cluster the texture calculation is only performed on the largest cluster. (size ok >= 64.0vx)	0.277669	0.00619785	38.8672	0.61615	2.25415	7.48811	4.91751	0.975102	1.10536	0.00186259	785.483	0.00182346
1	0.987533	6.99834	1.7041	10.082	5.91085	7.28449	8.24188	9.08135	9.08135	322.484	0.9875332319887349|0.9875332319887349|3.6142569936945677|6.944310777254486|7.91174875898912|	2.6183960117430733|2.5942140366752526|2.9418299282751836|	1.7040973714258592|1.5427352289965601|1.0037152568477767|0.58676926890695|0.6688846867594701|	10.082025594506263|9.459075384610571|10.082025594506263|10.056189062577971|9.668639724730156|	46.08|25.792|14.336|5.44|0.512|	720|403|224|85|8|	5038.805109170342|2429.056180977574|1818.169266371078|722.6705110807146|68.90915074097501|	-0.824293	3.56288	0.562881	1.3099	4.35138	0.0569097	46.08	720	0.792657	7841.64	5.87632	1	64	0.3125	Absolute bounds: 0.0 <-> 20.0	4.0 <-> 33.0	4	4	4	Cluster(s) of 720.0 voxels is(are) detected. If more than one cluster the texture calculation is only performed on the largest cluster. (size ok >= 64.0vx)	0.354777	0.006804	20.685	0.581835	2.31247	7.68185	3.45757	0.936955	1.30918	0.00291901	545.566	0.00279382
1	1.24276	2.6184	0.838003	4.67253	1.91444	2.43361	3.24157	0	0	19.2714	1.2427639266216772|1.2427639266216772|2.005295450977144|	5.43911	0.8380027099295037|0.8355956775701416|0.8023077313675921|	4.672533048645732|4.672533048645732|4.2085242781313354|	7.36|6.848|0.512|	115|107|8|	301.11554135045344|277.580901924252|23.534639426201466|	0.548903	2.29892	-0.701082	0.990008	3.28874	0.116068	7.36	115	0.654614	2795.23	2.63306	1	64	0.3125	Absolute bounds: 0.0 <-> 20.0	4.0 <-> 15.0	4	4	4	Cluster(s) of 115.0 voxels is(are) detected. If more than one cluster the texture calculation is only performed on the largest cluster. (size ok >= 64.0vx)	0.487434	0.0279614	5.8226	0.614885	1.64943	5.47929	1.81632	0.923871	1.37651	0.016654	86.4606	0.0154192
1	1.92276	3.82892	0.722895	5.94961	3.32895	3.79642	4.25539	0.334545	2.97855	-0.0214529	1.9227633476257324|1.9227633476257324|3.8870792388916016|	3.8289242679901543|3.7835924324811714|5.04590969819289|	0.7228953087260033|0.6907057025742565|0.4560081359580856|	5.949611663818359|5.949611663818359|5.794732570648193|	23.168|22.336|0.832|	362|349|13|	1386.070585012436|1320.4737589359283|65.59682607650757|	0.376258	2.94848	-0.051516	2.97716	11.1781	8.17814	0.125301	362	0.434491	9045.43	2.56129	1	64	0.3125	Absolute bounds: 0.0 <-> 20.0	7.0 <-> 20.0	4	4	4	Cluster(s) of 362.0 voxels is(are) detected. If more than one cluster the texture calculation is only performed on the largest cluster. (size ok >= 64.0vx)	0.476428	0.0214393	5.08443	0.578435	1.80135	5.98396	1.76097	0.931266	1.34609	0.0068796	167.13	0.00645414
1	2.42028	3.45356	0.541914	4.61218	3.02297	3.47341	3.88102	0.113551	2.18287	-0.817134	2.4202818870544434|2.4202818870544434|2.7787246704101562|	3.4535610908415255|3.4730845855761183|2.9394423961639404|	0.5419139079692927|0.5420441261390052|0.12489307686541953|	4.612175464630127|4.612175464630127|3.083242416381836|	5.248|5.056|0.192|	82|79|3|	283.1920094490051|274.3736822605133|8.818327188491821|	0.122295	2.25354	-0.74646	3.11564	11.678	8.67801	0.161214	82	0.601458	2428.15	2.16132	1	64	0.3125	Absolute bounds: 0.0 <-> 20.0	8.0 <-> 15.0	4	4	4	Cluster(s) of 82.0 voxels is(are) detected. If more than one cluster the texture calculation is only performed on the largest cluster. (size ok >= 64.0vx)	0.475045	0.0533919	4.08493	0.248953	1.34847	4.47953	1.64473	0.934837	1.32455	0.00812309	135.087	0.00762028
1	1.02616	4.28188	2.35623	12.7025	2.63659	3.66424	5.24278	10.0077	10.0077	88.7891	1.0261638351950353|1.0261638351950353|1.7616801010029803|8.280490122241986|	14.4015	2.356230830522075|1.4305342511539503|2.6813565477406502|0.0|	12.702484708449902|8.63638521977066|12.702484708449902|8.280490122241986|	20.736|15.808|4.864|0.064|	324|247|76|1|	1387.3290582204686|848.4684675601331|530.5801005380936|8.280490122241986|	1.31865	4.5121	1.5121	1.38448	4.59914	0.0506973	20.736	324	0.754101	4840.29	4.28404	1	64	0.3125	Absolute bounds: 0.0 <-> 20.0	4.0 <-> 41.0	4	4	4	Cluster(s) of 324.0 voxels is(are) detected. If more than one cluster the texture calculation is only performed on the largest cluster. (size ok >= 64.0vx)	0.277171	0.00502747	56.7422	0.574979	2.37721	7.89691	5.61725	0.963786	1.16173	0.0103385	261.424	0.00999902
1	3.83252	9.4231	2.78838	16.1316	7.11777	9.20074	11.506	0.234311	2.25505	-0.744947	3.8325183391571045|3.8325183391571045|7.735759735107422|12.575240135192871|	9.423102918729237|8.350186903606403|12.268887080503314|12.575240135192871|	2.7883803013080612|2.2493542328377476|1.9629354803502719|0.0|	16.131603240966797|15.350279808044434|16.131603240966797|12.575240135192871|	21.056|15.296|5.696|0.064|	329|239|89|1|	3100.200860261917|1995.6946699619293|1091.930950164795|12.575240135192871|	0.2326	2.25685	-0.743151	0.750887	2.33788	-0.662117	21.056	329	0.777775	4741.12	4.44115	1	64	0.3125	Absolute bounds: 0.0 <-> 20.0	13.0 <-> 52.0	4	4	4	Cluster(s) of 329.0 voxels is(are) detected. If more than one cluster the texture calculation is only performed on the largest cluster. (size ok >= 64.0vx)	0.21386	0.00349914	87.3241	0.434278	2.5048	8.32076	7.46096	0.975328	1.10365	0.0014233	1012.77	0.00139539
1	2.13713	6.61347	1.87724	12.1027	5.44156	6.34337	7.73632	0.441932	3.07799	0.0779932	2.1371335983276367|2.1371335983276367|6.4279937744140625|	6.613474739152333|6.578005288479595|8.611587127049765|	1.8772375076311982|1.8642201917624244|1.4847017982511699|	12.102681159973145|12.102681159973145|11.233226776123047|	22.016|21.632|0.384|	344|338|6|	2275.035310268402|2223.3657875061035|51.669522762298584|	0.441026	3.09894	0.0989413	1.71706	5.06178	2.06178	22.016	344	0.455168	8345.87	2.63795	1	64	0.3125	Absolute bounds: 0.0 <-> 20.0	7.0 <-> 39.0	4	4	4	Cluster(s) of 344.0 voxels is(are) detected. If more than one cluster the texture calculation is only performed on the largest cluster. (size ok >= 64.0vx)	0.309589	0.00670684	28.5032	0.592143	2.25957	7.50612	4.14666	0.970406	1.13044	0.00278672	504.929	0.00271279
1	1.03612	4.60342	2.16442	11.0603	2.86822	3.95708	6.00098	0.806405	2.78108	-0.218915	1.0361169576644897|1.0361169576644897|2.047039747238159|2.8123176097869873|4.24839448928833|6.682796955108643|9.092004776000977|	4.603416578956988|3.209092797765392|5.26860623199399|6.804297433959113|7.753086139906704|9.044765692490799|9.092004776000977|	2.1644218233975914|1.1522593556852152|1.7745828172418896|1.7198663245115715|1.663896740921557|1.1368355851244354|0.0|	11.060312271118164|8.918794631958008|10.871355056762695|10.899698257446289|11.060312271118164|10.792622566223145|9.092004776000977|	78.208|39.808|22.848|10.368|4.288|0.832|0.064|	1222|622|357|162|67|13|1|	5625.3750594854355|1996.0557202100754|1880.8924248218536|1102.2961843013763|519.4567713737488|117.58195400238037|9.092004776000977|	0.802971	2.77669	-0.223308	1.63049	4.75214	1.75214	78.208	1222	0.70293	12581.7	6.21601	1	64	0.3125	Absolute bounds: 0.0 <-> 20.0	4.0 <-> 36.0	4	4	4	Cluster(s) of 1222.0 voxels is(are) detected. If more than one cluster the texture calculation is only performed on the largest cluster. (size ok >= 64.0vx)	0.302841	0.0036243	33.2904	0.662079	2.58068	8.57284	4.46778	0.952028	1.22945	0.00766425	281.809	0.00728603
1	1.17308	3.57948	1.04467	9.16327	2.84258	3.45283	4.18007	7.40973	7.40973	353.022	1.1730761951685054|1.1730761951685054|2.3619621760543907|3.373780052009181|3.6014387236841117|	8.70488	1.0446722111421727|0.6820745655585587|0.9255136619603448|1.0891261009129214|0.35043933809953287|	9.163274430184174|5.707284613772288|8.559346035530666|9.163274430184174|4.87885894392349|	98.624|57.728|31.232|8.832|0.832|	1541|902|488|138|13|	5515.972042821849|2735.2628060438765|2069.2969952921117|655.4018036039486|56.010437881912196|	1.08338	5.35987	2.35987	1.10521	3.67142	0.0941781	98.624	1541	0.600085	17202.6	5.7331	1	64	0.3125	Absolute bounds: 0.0 <-> 20.0	4.0 <-> 30.0	4	4	4	Cluster(s) of 1541.0 voxels is(are) detected. If more than one cluster the texture calculation is only performed on the largest cluster. (size ok >= 64.0vx)	0.416574	0.0111031	9.88135	0.57621	2.09806	6.9696	2.40431	0.91999	1.39942	0.00882039	153.882	0.00818851
1	2.35032	5.70776	1.54705	9.74089	4.48617	5.64793	6.74936	0.289771	2.41264	-0.587365	2.350324869155884|2.350324869155884|4.9732160568237305|	5.707764135512515|5.680580870422794|6.98990813891093|	1.5470485210558114|1.5397003565124083|1.3358310000480826|	9.740890502929688|9.740890502929688|8.378059387207031|	18.496|18.112|0.384|	289|283|6|	1649.5438351631165|1607.6043863296509|41.939448833465576|	0.278054	2.40761	-0.592393	1.59973	4.39285	1.39285	18.496	289	0.450629	7505.56	2.46431	1	64	0.3125	Absolute bounds: 0.0 <-> 20.0	8.0 <-> 32.0	4	4	4	Cluster(s) of 289.0 voxels is(are) detected. If more than one cluster the texture calculation is only performed on the largest cluster. (size ok >= 64.0vx)	0.333383	0.0084175	18.4526	0.613731	2.14743	7.13359	3.45083	0.965218	1.15389	0.00361489	374.715	0.00350723
1	0.561343	1.62112	0.37903	2.21068	1.44908	1.65249	1.94578	0	0	5.91385	0.5613427032982656|0.5613427032982656|2.062461315440487|	11.5142	0.37902959787675833|0.37774133917779545|0.0|	2.210681035818453|2.210681035818453|2.062461315440487|	3.648|3.584|0.064|	57|56|1|	92.40394378343063|90.34148246799015|2.062461315440487|	-0.74534	2.91495	-0.0850521	0.691608	2.29747	0.234226	3.648	57	0.774738	1479.22	2.46617	1	64	0.3125	Absolute bounds: 0.0 <-> 20.0	2.0 <-> 8.0	4	4	4	Cluster(s) of 10.0 57.0 voxels is(are) detected. If more than one cluster the texture calculation is only performed on the largest cluster. (size too small < 64.0vx)	0.631758	0.100844	1.49791	0.43261	1.11215	3.69448	0.912525	0.876543	1.57138	0.0425998	32.6556	0.0393118
1	1.41407	5.03305	2.5672	12.7454	2.95642	4.15619	6.71529	0.914132	2.86901	-0.130989	1.4140746593475342|1.4140746593475342|2.6185410022735596|3.879319906234741|6.66992712020874|	5.033047492475047|3.2902721185662434|6.163880193827252|8.809335519160548|10.060160795847574|	2.5671955410025684|0.9871186111421718|1.9493658253121182|2.063571153921053|1.490157784212872|	12.745442390441895|6.741882801055908|11.562875747680664|12.745442390441895|11.58790397644043|	52.48|28.032|16.704|7.168|0.576|	820|438|261|112|9|	4127.098943829536|1441.1391879320145|1608.772730588913|986.6455781459808|90.54144716262817|	0.914408	2.87578	-0.124217	1.78575	5.77985	2.77985	52.48	820	0.755569	8971.66	5.84953	1	64	0.3125	Absolute bounds: 0.0 <-> 20.0	5.0 <-> 41.0	4	4	4	Cluster(s) of 820.0 voxels is(are) detected. If more than one cluster the texture calculation is only performed on the largest cluster. (size ok >= 64.0vx)	0.282385	0.00344333	40.2454	0.713371	2.5959	8.62341	4.98552	0.958295	1.19659	0.00673124	345.007	0.0064397
1	0.752359	1.51176	0.354648	2.49602	1.22945	1.50149	1.78968	0.210911	2.44574	-0.55426	0.7523593306541443|0.7523593306541443|1.291603922843933|	1.5117621267889882|1.5112488040044991|1.5423903862635295|	0.3546477050264244|0.3552599616688776|0.3144635480396736|	2.4960246086120605|2.4960246086120605|1.985841155052185|	11.648|11.456|0.192|	182|179|3|	275.14070707559586|270.51353591680527|4.627171158790588|	0.132832	2.15079	-0.84921	3.7412	15.4466	12.4466	11.648	182	0.545363	4556.52	2.55634	1	64	0.3125	Absolute bounds: 0.0 <-> 20.0	3.0 <-> 8.0	4	4	4	Cluster(s) of 182.0 voxels is(are) detected. If more than one cluster the texture calculation is only performed on the largest cluster. (size ok >= 64.0vx)	0.633791	0.0713971	1.45638	0.499418	1.23236	4.09383	0.895087	0.861128	1.7574	0.0414752	29.9457	0.0361065
1	0.183872	1.06896	0.466048	3.5426	0.79448	1.00363	1.19134	0	0	45.9737	0.1838719633874053|0.1838719633874053|0.4964543090792972|	1.3190398795085554|1.3017516086327072|1.4828313423754267|	0.46604788985029016|0.4105679980014226|0.7661305939486991|	3.5425996382869585|3.4016312830004836|3.5425996382869585|	43.008|39.04|3.968|	672|610|62|	718.3387172987096|632.5838994291975|85.75481786951222|	2.09053	10.0293	7.02934	0.69767	2.31761	0.270926	43.008	672	0.383327	15486.3	2.77716	1	64	0.3125	Absolute bounds: 0.0 <-> 20.0	1.0 <-> 12.0	4	4	4	Cluster(s) of 672.0 voxels is(are) detected. If more than one cluster the texture calculation is only performed on the largest cluster. (size ok >= 64.0vx)	0.693347	0.108873	1.43779	0.747529	1.21895	4.04928	0.76425	0.822492	2.18636	0.101677	18.2817	0.0848024
1	0.138444	1.31904	0.491198	3.90719	0.996794	1.24907	1.5721	0	0	205.137	0.13844356803375746|0.13844356803375746|0.5506977127114112|	2.18611547529026|2.144688195464969|2.569613722815802|	0.49119845527478523|0.4750130913220177|0.5998147855708742|	3.907185089131417|3.907185089131417|3.811812931588065|	155.52|140.672|14.848|	2430|2198|232|	3205.2669072057897|2861.2500357746903|344.01687143109905|	1.11297	5.51042	2.51042	0.785182	2.60832	0.203404	155.52	2430	0.275713	50724.4	3.06598	1	64	0.3125	Absolute bounds: 0.0 <-> 20.0	1.0 <-> 13.0	4	4	4	Cluster(s) of 2430.0 voxels is(are) detected. If more than one cluster the texture calculation is only performed on the largest cluster. (size ok >= 64.0vx)	0.675192	0.0657474	1.27092	0.751899	1.37979	4.58356	0.783773	0.827759	2.16971	0.0655635	25.3652	0.0553612
1	0.236258	2.18612	0.788724	3.88045	1.64733	2.21694	2.77684	0	0	50.2282	0.23625762869544076|0.23625762869544076|0.7702645648730453|	3.96776	0.7887243444819142|0.7867533789386234|0.6984792698705874|	3.880450658227403|3.8448499404787526|3.880450658227403|	22.976|20.736|2.24|	359|324|35|	784.8154556292033|694.8789753306502|89.93648029855308|	-0.136682	2.45119	-0.548812	1.00335	3.33304	0.112313	22.976	359	0.544045	7183.98	3.19823	1	64	0.3125	Absolute bounds: 0.0 <-> 20.0	1.0 <-> 13.0	4	4	4	Cluster(s) of 359.0 voxels is(are) detected. If more than one cluster the texture calculation is only performed on the largest cluster. (size ok >= 64.0vx)	0.480729	0.0196555	5.34651	0.575963	1.80376	5.99198	1.78963	0.91376	1.43242	0.0364547	61.5651	0.0342577
1	2.2233	3.30604	0.453686	4.33092	3.01754	3.30109	3.63402	-0.237177	2.69819	-0.301812	2.223299026489258|2.223299026489258|	3.306036651804207|3.306036651804207|	0.45368583155246195|0.45368583155246195|	4.330918788909912|4.330918788909912|	5.696|5.696|	89|89|	294.23726201057434|294.23726201057434|	-0.203367	2.54967	-0.450327	3.86747	18.0254	15.0254	5.696	89	0.635011	2428.94	2.34506	1	64	0.3125	Absolute bounds: 0.0 <-> 20.0	8.0 <-> 14.0	4	4	4	Cluster(s) of 89.0 voxels is(are) detected. If more than one cluster the texture calculation is only performed on the largest cluster. (size ok >= 64.0vx)	0.51775	0.0545485	3.76662	0.0800111	1.34748	4.47623	1.49761	0.919782	1.39188	0.00871827	123.541	0.00811821
1	1.46623	2.32118	0.396753	3.85066	2.03683	2.2897	2.55132	0.379412	3.02247	0.0224703	1.466225028038025|1.466225028038025|1.7722958326339722|2.0171525478363037|	2.3211797424906897|2.251941636270367|2.622714660281227|2.2454910278320312|	0.39675321823112314|0.36982784229655413|0.37197950980387884|0.18448620082417636|	3.8506624698638916|3.422163486480713|3.8506624698638916|2.4689712524414062|	35.968|29.056|6.72|0.192|	562|454|105|3|	1304.50301527977|1022.381502866745|275.3850393295288|6.736473083496094|	0.3512	3.05271	0.0527097	4.0627	19.0777	16.0777	35.968	562	0.54309	9702.64	3.70703	1	64	0.3125	Absolute bounds: 0.0 <-> 20.0	5.0 <-> 13.0	4	4	4	Cluster(s) of 562.0 voxels is(are) detected. If more than one cluster the texture calculation is only performed on the largest cluster. (size ok >= 64.0vx)	0.657503	0.0683378	1.20775	0.61846	1.29115	4.2891	0.806001	0.800021	2.22845	0.0175198	64.0434	0.0142082
1	2.24439	10.0642	3.39636	17.4188	7.60666	10.5088	12.5951	14.4656	14.4656	592.58	2.2443927735998273|2.2443927735998273|3.922443318033288|11.365796355595876|	5.796	3.3963564085294418|3.1366563682229907|2.556012957241385|0.8318501301027547|	17.418764010680206|16.96029684756786|17.418764010680206|13.876878708370441|	58.88|44.8|13.44|0.64|	920|700|210|10|	9259.069731968197|6418.420718343413|2715.313614135487|125.33539948929752|	-0.251063	2.32918	-0.670825	1.61779	5.37417	0.0266848	58.88	920	0.534546	13692.3	4.30022	1	64	0.3125	Absolute bounds: 0.0 <-> 20.0	8.0 <-> 56.0	4	4	4	Cluster(s) of 920.0 1.0 voxels is(are) detected. If more than one cluster the texture calculation is only performed on the largest cluster. (size ok >= 64.0vx)	0.220169	0.00195298	95.1988	0.548839	2.79324	9.27893	7.61638	0.97533	1.10411	0.00161918	1180.64	0.00158891
1	1.83454	3.89175	0.98796	6.78367	3.21728	3.66907	4.43232	0.622064	3.06647	0.0664676	1.8345357179641724|1.8345357179641724|	3.891751182597617|3.891751182597617|	0.9879601917705512|0.9879601917705512|	6.783674716949463|6.783674716949463|	7.36|7.36|	115|115|	447.5513859987259|447.5513859987259|	-0.136682	12.9304	3.24834	0.552375	2.99789	-0.00210836	7.36	115	0.57904	3160.05	2.32908	1	64	0.3125	Absolute bounds: 0.0 <-> 20.0	6.0 <-> 22.0	4	4	4	Cluster(s) of 115.0 voxels is(are) detected. If more than one cluster the texture calculation is only performed on the largest cluster. (size ok >= 64.0vx)	0.436701	0.0263663	10.1785	0.548247	1.70662	5.66928	2.37963	0.936881	1.29722	0.00728774	178.385	0.00685202
1	2.41498	5.69387	1.64802	10.5521	4.4156	5.51061	6.91614	0.346515	2.48504	-0.514964	2.4149773120880127|2.4149773120880127|5.987452030181885|	5.693868778811559|5.459765585385835|7.867684146336147|	1.6480224131455987|1.5201439903978198|1.1151784286137234|	10.552066802978516|9.498397827148438|10.552066802978516|	23.04|20.8|2.24|	360|325|35|	2049.792760372162|1774.4238152503967|275.36894512176514|	-0.203367	18.7083	5.30209	0.347625	2.48649	-0.513507	23.04	360	0.562833	6957.07	3.31174	1	64	0.3125	Absolute bounds: 0.0 <-> 20.0	8.0 <-> 34.0	4	4	4	Cluster(s) of 89.0 360.0 voxels is(are) detected. If more than one cluster the texture calculation is only performed on the largest cluster. (size ok >= 64.0vx)	0.283972	0.00550486	35.164	0.367236	2.32668	7.72908	4.7304	0.9669	1.14202	0.00372795	377.13	0.00362334
1	1.99213	3.74791	0.647491	5.29097	3.29546	3.77155	4.2375	-0.0841661	2.59896	-0.401037	1.9921326637268066|1.9921326637268066|2.9510574340820312|	3.747910513500989|3.6840664855987417|4.148531788587569|	0.64749126382036|0.6423917980840835|0.5238753794140149|	5.290969371795654|5.290969371795654|5.12214469909668|	18.624|16.064|2.56|	291|251|40|	1090.6419594287872|924.7006878852844|165.9412715435028|	0.3512	12.4983	2.07815	-0.0182435	2.54292	-0.45708	18.624	291	0.539327	6300.1	2.95614	1	64	0.3125	Absolute bounds: 0.0 <-> 20.0	7.0 <-> 17.0	4	4	4	Cluster(s) of 291.0 voxels is(are) detected. If more than one cluster the texture calculation is only performed on the largest cluster. (size ok >= 64.0vx)	0.527193	0.0283174	3.52946	0.539227	1.64816	5.47508	1.44036	0.898555	1.50902	0.00706903	159.993	0.00640364
1	0.99696	2.55929	0.638185	4.45285	2.10313	2.53644	2.98736	0.21181	2.7612	-0.238798	0.9969602227210999|0.9969602227210999|2.1700618267059326|	2.5592925741411765|2.5292865055469513|3.2296913172069357|	0.6381848744671954|0.6276925685685287|0.48422791699082657|	4.452854156494141|4.452854156494141|4.301372528076172|	56.768|54.336|2.432|	887|849|38|	2270.0925132632256|2147.364243209362|122.72827005386353|	-0.251063	8.68095	2.05195	0.19528	2.76176	-0.238236	56.768	887	0.322978	22116.3	2.56679	1	64	0.3125	Absolute bounds: 0.0 <-> 20.0	4.0 <-> 15.0	4	4	4	Cluster(s) of 3.0 887.0 voxels is(are) detected. If more than one cluster the texture calculation is only performed on the largest cluster. (size ok >= 64.0vx)	0.518773	0.0246475	4.05483	0.528863	1.73393	5.76	1.52133	0.9124	1.47095	0.0162935	78.8139	0.0150577
1	0.793298	3.26734	1.03763	5.59616	2.46246	3.22345	4.07956	4.8637	4.8637	128.184	0.7932983931356219|0.7932983931356219|1.4286549862733722|4.124433597881989|	6.98302	1.0376296071891102|0.9811594064735341|0.9745040102949646|0.18799581467003354|	5.596163651026416|5.596163651026416|5.560267817898534|4.551594146338971|	39.232|32.64|6.4|0.192|	613|510|100|3|	2002.8809891856538|1586.8336805698327|403.18223450561754|12.865074110203523|	0.0418044	2.18225	-0.817754	1.11985	3.72006	0.0817497	39.232	613	0.509645	10955.8	3.58094	1	64	0.3125	Absolute bounds: 0.0 <-> 20.0	3.0 <-> 18.0	4	4	4	Cluster(s) of 613.0 voxels is(are) detected. If more than one cluster the texture calculation is only performed on the largest cluster. (size ok >= 64.0vx)	0.495766	0.0133287	4.81198	0.777636	1.96191	6.51734	1.67852	0.904878	1.47986	0.0119934	129.357	0.0109547
1	2.74896	5.10592	1.01086	7.53186	4.3976	5.12003	5.77949	0.00876006	2.40292	-0.597084	2.7489607334136963|2.7489607334136963|4.1753082275390625|	5.105919718321137|5.082584600909492|5.554287331444876|	1.0108589868551845|1.0121871351603535|0.8710411575859037|	7.531856060028076|7.531856060028076|7.361435413360596|	18.112|17.216|0.896|	283|269|14|	1444.9752802848816|1367.2152576446533|77.76002264022827|	2.11733	6.35848	3.35848	1.11498	3.7039	0.0861916	18.112	283	0.440075	7578.83	2.38982	1	64	0.3125	Absolute bounds: 0.0 <-> 20.0	9.0 <-> 25.0	4	4	4	Cluster(s) of 283.0 voxels is(are) detected. If more than one cluster the texture calculation is only performed on the largest cluster. (size ok >= 64.0vx)	0.402988	0.0137212	8.50162	0.57899	1.94492	6.46088	2.35405	0.954095	1.19682	0.00405086	291.677	0.00389657
1	1.88039	4.5504	1.25859	7.03325	3.57608	4.62805	5.5413	5.99283	5.99283	54.7504	1.8803942976196595|1.8803942976196595|2.8951097465400153|	4.339400027936846|3.913066143330234|5.712643908880263|	1.258591632542162|1.1997877947686726|1.0482911298544186|	7.033245745076329|6.7668827791558215|7.033245745076329|	12.032|10.88|1.152|	188|170|18|	855.4747852407128|750.283685849219|105.19109939149382|	-0.209241	2.18781	-0.812186	1.17576	3.9058	0.0726007	12.032	188	0.663077	3829.53	3.1419	1	64	0.3125	Absolute bounds: 0.0 <-> 20.0	7.0 <-> 23.0	4	4	4	Cluster(s) of 188.0 voxels is(are) detected. If more than one cluster the texture calculation is only performed on the largest cluster. (size ok >= 64.0vx)	0.346722	0.0123971	15.5881	0.486879	1.98481	6.5934	3.20899	0.957292	1.19847	0.00582981	241.523	0.00558742
1	1.45524	4.3394	1.39399	8.55898	3.29017	4.15091	5.24309	7.22731	7.22731	111.366	1.4552386638549706|1.4552386638549706|3.07990220411952|	7.39751	1.3939870270602017|1.0920244829287653|1.3747465471500673|	8.55898215411338|7.191481069634619|8.55898215411338|	25.664|19.584|6.08|	401|306|95|	1740.0994112026763|1197.3982398590513|542.7011713436251|	0.616204	2.92767	-0.0723331	1.23109	4.08959	0.0685381	25.664	401	0.732134	5747.02	4.46562	1	64	0.3125	Absolute bounds: 0.0 <-> 20.0	5.0 <-> 28.0	4	4	4	Cluster(s) of 401.0 voxels is(are) detected. If more than one cluster the texture calculation is only performed on the largest cluster. (size ok >= 64.0vx)	0.340313	0.00693324	20.0292	0.537584	2.25604	7.4944	3.51903	0.947592	1.24526	0.00652104	227.005	0.00620021
1	1.59808	4.17533	1.19544	8.48116	3.33572	4.01206	4.83411	0.681693	3.44589	0.445886	1.5980769395828247|1.5980769395828247|3.2943081855773926|4.564181327819824|	4.175330077724354|3.815499760016764|5.308439021930096|5.370376666386922|	1.1954443926872713|0.9700677735963422|1.1431591690878504|0.7061057251496565|	8.481156349182129|7.051782608032227|8.481156349182129|6.787992477416992|	35.648|27.072|8.192|0.384|	557|423|128|6|	2325.658853292465|1613.956398487091|679.4801948070526|32.22225999832153|	0.683411	3.44077	0.440768	2.13359	6.32871	0.0793459	35.648	557	0.589549	8884.93	4.01219	1	64	0.3125	Absolute bounds: 0.0 <-> 20.0	6.0 <-> 28.0	4	4	4	Cluster(s) of 557.0 voxels is(are) detected. If more than one cluster the texture calculation is only performed on the largest cluster. (size ok >= 64.0vx)	0.380002	0.00859415	15.3377	0.490148	2.19218	7.28228	2.96424	0.93957	1.28145	0.00663634	205.746	0.00629308
1	2.06585	7.64664	3.26868	15.5933	5.09838	7.03776	10.132	13.396	13.396	100.324	2.065853655812049|2.065853655812049|4.508138442767233|9.028322976032541|	15.831925013608853|12.519153096049873|19.6674994383563|24.055784190998928|	3.2686810673734796|2.918730755012646|3.0972475656285687|0.0|	15.593280882122826|14.80428109911145|15.593280882122826|9.028322976032541|	13.12|10.304|2.752|0.064|	205|161|43|1|	1567.5613707169805|1112.8838320668324|445.64921567411545|9.028322976032541|	0.44259	2.32741	-0.672593	1.54929	5.14661	0.0320048	13.12	205	0.804942	3342.02	3.92577	1	64	0.3125	Absolute bounds: 0.0 <-> 20.0	7.0 <-> 50.0	4	4	4	Cluster(s) of 205.0 voxels is(are) detected. If more than one cluster the texture calculation is only performed on the largest cluster. (size ok >= 64.0vx)	0.205521	0.00501664	84.2764	0.628521	2.33342	7.75145	7.48541	0.981119	1.08065	0.00292359	732.158	0.00287066
1	2.70584	15.8319	5.92294	27.0976	11.0804	16.0637	20.7471	26.0113	26.0113	696.098	2.705835113400937|2.705835113400937|6.396908220911996|19.07292446348879|	5.35908	5.922942601617927|4.5760797578242025|4.133906871406305|1.8950935574228245|	27.097618262622746|23.49935590511859|27.019084796457946|27.097618262622746|	43.968|25.792|14.592|3.584|	687|403|228|56|	10876.532484349278|5045.2186977081|4484.189871945239|1347.12391469594|	-0.11826	2.02922	-0.970779	1.42695	4.74024	0.108463	43.968	687	0.820211	7344.85	5.98623	1	64	0.3125	Absolute bounds: 0.0 <-> 20.0	9.0 <-> 64.0	4	4	4	Cluster(s) of 687.0 voxels is(are) detected. If more than one cluster the texture calculation is only performed on the largest cluster. (size ok >= 64.0vx)	0.387453	0.0786156	152.137	0.628553	2.12738	7.06699	8.44965	0.896141	2.50524	0.000916825	2163.32	0.000884022
1	2.50911	4.20506	0.649102	6.07427	3.79145	4.16663	4.52593	0.59712	3.70003	0.700031	26.9124	2.5091094970703125|2.5091094970703125|5.494632244110107|	4.205060882568362|4.15809652977383|5.723574956258138|	0.6491020114384496|0.5990672790297082|0.25180904890282907|	6.074267864227295|6.022656440734863|6.074267864227295|	6.4|6.208|0.192|	100|97|3|	420.50608825683594|403.3353633880615|17.170724868774414|	2.09024	0.650782	3.54023	0.540231	0.154	6.4	100	0.534615	3118.14	2.0525	1	64	0.3125	Absolute bounds: 0.0 <-> 20.0	9.0 <-> 20.0	4	4	4	Cluster(s) of 100.0 voxels is(are) detected. If more than one cluster the texture calculation is only performed on the largest cluster. (size ok >= 64.0vx)	0.450496	0.03644	7.09934	0.253885	1.53441	5.09722	2.04164	0.948305	1.22194	0.00548145	199.219	0.00521052
1	0.706481	1.53424	0.323921	2.28358	1.27291	1.57174	1.75907	-0.121926	2.57916	-0.420836	9.42637	0.7064809799194336|0.7064809799194336|1.8304280042648315|	1.5342397671192882|1.5244836775546375|1.9927759766578674|	0.3239207008856391|0.3194175531175276|0.1623479723930359|	2.2835750579833984|2.2835750579833984|2.1551239490509033|	6.144|6.016|0.128|	96|94|2|	147.2870176434517|143.30146569013596|3.985551953315735|	1.06632	-0.244603	2.61498	-0.385018	0.264974	6.144	96	0.583909	2778.26	2.21145	1	64	0.3125	Absolute bounds: 0.0 <-> 20.0	3.0 <-> 8.0	4	4	4	Cluster(s) of 96.0 voxels is(are) detected. If more than one cluster the texture calculation is only performed on the largest cluster. (size ok >= 64.0vx)	0.589274	0.0897069	2.02425	0.0864623	1.14854	3.81536	1.084	0.897219	1.50543	0.040732	29.6309	0.0375366
1	1.59678	6.74403	3.43902	16.4494	3.86523	5.93725	9.13873	0.686392	2.49873	-0.501275	1219.32	1.59678316116333|1.59678316116333|2.5409128665924072|4.156705379486084|3.814537763595581|4.467190742492676|	6.744027989058372|4.727667029298826|8.073474021555873|10.392709149580728|10.452425622472575|10.0601564778222|	3.4390159202830937|2.334695148434085|3.036658743615302|2.78833461862126|2.797774668709624|2.492151015621182|	16.449399948120117|16.449399948120117|16.43355941772461|16.024860382080078|15.521113395690918|14.019376754760742|	180.8|91.584|60.736|20.8|6.528|1.152|	2825|1431|949|325|102|18|	19051.87906908989|6765.2915189266205|7661.726846456528|3377.630473613739|1066.1474134922028|181.08281660079956|	11.01	0.684507	2.49721	-0.502791	0.0301835	180.8	2825	0.579359	26689.2	6.77428	1	64	0.3125	Absolute bounds: 0.0 <-> 20.0	6.0 <-> 53.0	4	4	4	Cluster(s) of 2825.0 4.0 196.0 voxels is(are) detected. If more than one cluster the texture calculation is only performed on the largest cluster. (size ok >= 64.0vx)	0.238282	0.00143716	70.4625	0.710069	2.9564	9.82094	6.54316	0.968414	1.14004	0.00429629	609.134	0.00415465
1	1.18886	5.57952	1.694	11.8708	4.35321	5.56698	6.74872	8.32874	8.32874	335.307	1.1888568314116412|1.1888568314116412|3.4953817055159533|7.521121672858669|	9.67774	1.694002177130244|1.5630842778141931|1.4219975053957152|0.7940389999016375|	11.870771727016631|9.749338679709581|11.870771727016631|9.325763933732162|	60.096|46.848|13.056|0.192|	939|732|204|3|	5239.171248218942|3803.946918044035|1410.5822456928415|24.642084482065513|	0.169975	2.74378	-0.256224	1.34083	4.45415	0.0512486	60.096	939	0.516338	14369.7	4.18214	1	64	0.3125	Absolute bounds: 0.0 <-> 20.0	4.0 <-> 38.0	4	4	4	Cluster(s) of 939.0 voxels is(are) detected. If more than one cluster the texture calculation is only performed on the largest cluster. (size ok >= 64.0vx)	0.290756	0.00400248	33.0681	0.421281	2.49301	8.2816	4.53229	0.96392	1.15375	0.00417976	364.729	0.0040566
1	2.83393	6.35221	1.7592	10.2146	4.94478	6.22845	7.53951	0.274797	2.20158	-0.79842	116.271	2.833934783935547|2.833934783935547|4.765830993652344|7.526725769042969|	6.352206581122395|5.441427216810339|7.885608044792624|9.207679203578403|	1.7592013350659115|1.2213251603578887|1.2324665921860865|0.752462395666471|	10.214581489562988|9.140899658203125|9.999114990234375|10.214581489562988|	18.304|11.968|5.44|0.896|	286|187|85|14|	1816.731082201004|1017.5468895435333|670.276683807373|128.90750885009766|	5.64465	0.277391	2.20217	-0.797832	0.215862	18.304	286	0.871087	3855.85	4.74707	1	64	0.3125	Absolute bounds: 0.0 <-> 20.0	10.0 <-> 33.0	4	4	4	Cluster(s) of 286.0 voxels is(are) detected. If more than one cluster the texture calculation is only performed on the largest cluster. (size ok >= 64.0vx)	0.298306	0.00586357	28.3002	0.552076	2.30125	7.6446	4.30591	0.953477	1.21111	0.00293558	461.692	0.00281328
1	1.51752	5.86013	2.70952	15.2231	3.62633	5.28057	7.8149	0.747217	2.85505	-0.144949	310.915	1.5175235271453857|1.5175235271453857|3.079479217529297|3.3563246726989746|7.098865509033203|	5.860125574041764|4.112274091282646|6.938115517947139|8.689220124143896|10.164566829800608|	2.7095243067679253|1.5086259606603643|2.22728113170743|2.319656618500532|1.3675534416242168|	15.223085403442383|10.441518783569336|13.862783432006836|15.223085403442383|13.20313835144043|	53.056|27.456|15.68|7.872|2.048|	829|429|245|123|32|	4858.044100880623|1764.1655851602554|1699.838301897049|1068.774075269699|325.2661385536194|	8.68653	0.743221	2.84205	-0.157946	0.618125	53.056	829	0.751491	9086.22	5.83917	1	64	0.3125	Absolute bounds: 0.0 <-> 20.0	5.0 <-> 49.0	4	4	4	Cluster(s) of 829.0 voxels is(are) detected. If more than one cluster the texture calculation is only performed on the largest cluster. (size ok >= 64.0vx)	0.252411	0.00260331	55.871	0.636707	2.68046	8.90428	5.96061	0.963263	1.17417	0.00489139	446.407	0.00471328
1	0.631819	1.8253	0.467774	3.69167	1.53158	1.81607	2.0807	2.74978	2.74978	93.8057	0.6318188718012152|0.6318188718012152|0.982461824571601|1.0883162916570654|	5.360570246225714|3.513453894429915|6.1285290317967895|8.716136450881455|10.358921124560817|8.765689690533463|	0.46777422644931177|0.44989411249655564|0.5292669057181041|0.0936945040623971|	3.6916747229042812|3.3344156643124734|3.6916747229042812|1.3496445286591552|	51.392|44.16|6.976|0.256|	803|690|109|4|	1465.7139164783757|1242.3477531441222|218.5431689760435|4.822994358210053|	0.355493	3.59763	0.597633	0.78813	2.61811	0.19423	51.392	803	0.420836	15884.3	3.23539	1	64	0.3125	Absolute bounds: 0.0 <-> 20.0	3.0 <-> 12.0	4	4	4	Cluster(s) of 803.0 voxels is(are) detected. If more than one cluster the texture calculation is only performed on the largest cluster. (size ok >= 64.0vx)	0.599941	0.0487313	2.14011	0.561428	1.47687	4.90605	1.07527	0.864347	1.8347	0.0308044	42.3349	0.0271036
1	1.4324	5.36057	2.81066	16.5619	3.26025	4.53593	6.75742	13.1344	13.1344	447.372	1.4323974854984272|1.4323974854984272|2.2451829094580376|2.824702349720866|6.192476713907922|8.765689690533463|	86.0657687930192|82.7938175270106|85.56738842244809|85.80610828320219|86.39942528735624|87.26636904761915|86.49948927477008|86.78725645076342|87.5068045726729|88.10062182023724|88.18768328445739|88.39865689865688|87.33631713554973|88.01480484522193|87.86363636363635|87.67370007535798|86.03664495114008|85.52883762200534|84.7282502443794|85.42087912087909|85.91383812010447|85.12621359223306|85.9375…	2.8106634898311103|1.1408747479735954|2.1330028424071896|2.7580684485013043|2.2081111838421923|0.0|	16.561868667482713|9.644080437793718|14.083419558661376|16.561868667482713|14.58639959885113|8.765689690533463|	83.456|41.856|26.304|11.712|3.52|0.064|	1304|654|411|183|55|1|	6990.183601078327|2297.798846957164|2518.825432068479|1595.0529705113056|569.7406618508448|8.765689690533463|	1.12752	3.6761	0.6761	1.47012	4.88364	0.0424143	83.456	1304	0.746722	12367.9	6.74778	1	64	0.3125	Absolute bounds: 0.0 <-> 20.0	5.0 <-> 53.0	4	4	4	Cluster(s) of 1304.0 voxels is(are) detected. If more than one cluster the texture calculation is only performed on the largest cluster. (size ok >= 64.0vx)	0.262387	0.00264566	53.876	0.685086	2.71949	9.03396	5.65442	0.963441	1.16201	0.00609639	395.664	0.00585799
1	-31	86.0658	18.8454	152	75	88	99	0	0	8904.88	-31.0|-31.0|-18.0|-13.0|-12.0|-1.0|-9.0|-8.0|11.0|12.0|11.0|19.0|-1.0|5.0|9.0|12.0|18.0|14.0|16.0|29.0|32.0|36.0|38.0|36.0|38.0|29.0|33.0|41.0|39.0|44.0|40.0|49.0|42.0|45.0|74.0|	6.05668	18.845409525094976|21.061857622985887|20.5601138733688|20.359241925407275|20.440537058141643|19.94901686101215|20.052070870988757|19.46688160745712|18.529547457603574|17.89142066674074|17.347609490744972|16.804533755163682|16.767041893351013|17.882969226433534|18.465451043270075|17.933682407183188|17.766430459840937|17.492977746295047|17.892872633349118|17.375231939212558|16.53583470509306|16.158…	152.0|141.0|135.0|132.0|136.0|135.0|152.0|142.0|133.0|134.0|133.0|131.0|132.0|139.0|137.0|134.0|134.0|131.0|129.0|132.0|135.0|133.0|135.0|132.0|136.0|138.0|119.0|112.0|111.0|110.0|104.0|112.0|109.0|111.0|74.0|	103.46599517257245|9.342276730665313|6.345009676319209|6.059021613135577|5.854343881641408|5.652469954688256|5.489849291309328|5.324424823389384|5.150588941846393|4.959930233057305|4.78048674243228|4.592631838184208|4.385150302149024|4.166453547949776|3.947756793750528|3.720648625928233|3.443071976367648|3.1598877177250326|2.868292045459368|2.5514621323245605|2.147714278418256|1.732751206347888|1…	36902|3332|2263|2161|2088|2016|1958|1899|1837|1769|1705|1638|1564|1486|1408|1327|1228|1127|1023|910|766|618|544|471|392|326|275|228|165|116|89|75|57|40|1|	3175999.0|275869.0|193639.0|185427.0|180402.0|175929.0|169366.0|164809.0|160750.0|155850.0|150360.0|144797.0|136594.0|130790.0|123712.0|116343.0|105653.0|96391.0|86677.0|77733.0|65810.0|52608.0|46750.0|40158.0|32955.0|26683.0|21031.0|17546.0|12835.0|8641.0|6596.0|6112.0|4201.0|2908.0|74.0|	-0.705675	4.42758	1.42758	0.881466	2.92817	0.156581	103.466	36902	0.516162	20648.9	5.01073	1	400	10	Absolute bounds: -1000.0 <-> 3000.0	97.0 <-> 116.0	6	0.683594	0.683594	Cluster(s) of 36902.0 voxels is(are) detected. If more than one cluster the texture calculation is only performed on the largest cluster. (size ok >= 64.0vx)	0.519381	0.029329	3.95616	0.390408	1.68158	5.58609	1.50378	0.869868	1.7589	8.40748e-05	11909.9	7.31826e-05
1	2.36702	4.30222	0.867707	6.66043	3.61636	4.24237	4.88718	0.394437	2.74304	-0.256957	2.3670201301574707|2.3670201301574707|3.592174768447876|	4.302221955053064|4.2106030517154265|5.075256451964378|	0.8677067361283307|0.8038297662033932|0.9926744780011508|	6.660434246063232|6.445495128631592|6.660434246063232|	9.664|8.64|1.024|	151|135|16|	649.6355152130127|568.4314119815826|81.20410323143005|	0.40033	2.73017	-0.269828	2.60262	8.76506	0.107671	9.664	151	0.691569	3172.63	3.04605	1	64	0.3125	Absolute bounds: 0.0 <-> 20.0	8.0 <-> 22.0	4	4	4	Cluster(s) of 151.0 voxels is(are) detected. If more than one cluster the texture calculation is only performed on the largest cluster. (size ok >= 64.0vx)	0.476836	0.0222506	5.5885	0.640145	1.7557	5.8323	1.82281	0.915236	1.404	0.00552588	211.789	0.00507508
1	1.73132	8.98117	4.0778	19.9154	5.82895	8.22118	11.5897	0.636084	2.69653	-0.303472	1.7313206195831299|1.7313206195831299|6.700660228729248|13.933503150939941|	8.981173436717679|7.042859021541291|12.910650479642646|16.227416229248046|	4.07779643630447|2.828291694611414|3.2323007682070344|1.3529086864062068|	19.91537094116211|17.257915496826172|19.91537094116211|18.070011138916016|	32.128|21.696|10.112|0.32|	502|339|158|5|	4508.549065232277|2387.529208302498|2039.8827757835388|81.13708114624023|	0.641148	2.71233	-0.287666	0.413611	2.10376	0.023952	32.128	502	0.733255	6665.28	4.8202	1	64	0.3125	Absolute bounds: 0.0 <-> 20.0	6.0 <-> 64.0	4	4	4	Cluster(s) of 502.0 voxels is(are) detected. If more than one cluster the texture calculation is only performed on the largest cluster. (size ok >= 64.0vx)	0.173003	0.00200055	167.327	0.521905	2.73815	9.09595	10.2953	0.983613	1.07053	0.00228707	1020.91	0.00225403
1	2.60328	5.28678	1.04322	7.3976	4.62391	5.3575	6.09596	-0.31589	2.34298	-0.65702	2.603281259536743|2.603281259536743|	5.286779525636257|5.286779525636257|	1.0432167265568464|1.0432167265568464|	7.397603511810303|7.397603511810303|	11.136|11.136|	174|174|	919.8996374607086|919.8996374607086|	-0.345225	2.33815	-0.661852	1.9992	5.59239	0.0835645	11.136	174	0.448888	5372.36	2.07283	1	64	0.3125	Absolute bounds: 0.0 <-> 20.0	9.0 <-> 24.0	4	4	4	Cluster(s) of 174.0 67.0 52.0 5.0 9.0 7.0 voxels is(are) detected. If more than one cluster the texture calculation is only performed on the largest cluster. (size ok >= 64.0vx)	0.421021	0.019374	8.57941	0.561301	1.78871	5.94196	2.29385	0.958602	1.19669	0.00379792	314.965	0.00366266
1	0.83638	3.15207	0.994612	5.05529	2.37499	3.25855	3.89971	0	0	27.4356	0.8363801286901662|0.8363801286901662|2.868117821240048|	16.9273	0.9946121362545526|0.9896357405121795|0.7408285930366164|	5.055288723542617|5.055288723542617|4.733319622991985|	8.704|8.064|0.64|	136|126|10|	428.68183668814595|389.9270886515899|38.754748036556066|	-0.259554	2.34074	-0.659256	1.08579	3.60691	0.0927768	8.704	136	0.700472	2921.28	2.97952	1	64	0.3125	Absolute bounds: 0.0 <-> 20.0	3.0 <-> 17.0	4	4	4	Cluster(s) of 136.0 voxels is(are) detected. If more than one cluster the texture calculation is only performed on the largest cluster. (size ok >= 64.0vx)	0.414871	0.0182666	8.28121	0.55089	1.80545	5.99759	2.31143	0.94086	1.2617	0.0138363	121.176	0.0132366
1	3.24526	9.79787	3.41708	18.4913	7.20106	9.39067	12.388	0.350535	2.3557	-0.644301	3.245262622833252|3.245262622833252|5.545077800750732|17.424074172973633|	9.797869952780305|8.576993842410227|13.770138604300364|17.424074172973633|	3.417076643351274|2.597397798609198|2.594393413389201|0.0|	18.49132537841797|16.078405380249023|18.49132537841797|17.424074172973633|	19.52|14.976|4.48|0.064|	305|234|70|1|	2988.350335597992|2007.016559123993|963.9097023010254|17.424074172973633|	0.341763	2.35366	-0.646342	0.545709	2.342	-0.658003	19.52	305	0.764016	4588.83	4.25381	1	64	0.3125	Absolute bounds: 0.0 <-> 20.0	11.0 <-> 60.0	4	4	4	Cluster(s) of 305.0 voxels is(are) detected. If more than one cluster the texture calculation is only performed on the largest cluster. (size ok >= 64.0vx)	0.188438	0.00327505	118.398	0.514039	2.5197	8.37025	8.79673	0.981609	1.07704	0.00148378	1126.51	0.00146084
1	1.99628	3.34525	0.533853	4.59001	2.99263	3.30567	3.72245	0.0621929	2.74148	-0.258522	1.996280312538147|1.996280312538147|4.225101947784424|	3.345250628471374|3.3190403482953044|4.411135355631511|	0.5338525505645397|0.5126755519619972|0.14906041118382435|	4.59001350402832|4.522039890289307|4.59001350402832|	8.0|7.808|0.192|	125|122|3|	418.1563285589218|404.9229224920273|13.233406066894531|	0.0216543	2.6917	-0.3083	3.31655	13.1111	10.1111	8	125	0.50541	3827.37	2.09021	1	64	0.3125	Absolute bounds: 0.0 <-> 20.0	7.0 <-> 15.0	4	4	4	Cluster(s) of 125.0 voxels is(are) detected. If more than one cluster the texture calculation is only performed on the largest cluster. (size ok >= 64.0vx)	0.494584	0.0379278	4.03364	0.320975	1.50564	5.00161	1.58323	0.94061	1.24364	0.00863063	128.512	0.00816278
1	2.46365	4.28008	0.74282	5.5102	3.84407	4.41907	4.89285	-0.499437	2.53086	-0.469138	2.463651657104492|2.463651657104492|4.631550312042236|	4.280083021809978|4.274321262953712|4.631550312042236|	0.7428195634819772|0.7475080098852717|0.0|	5.510195255279541|5.510195255279541|4.631550312042236|	3.968|3.904|0.064|	62|61|1|	265.3651473522186|260.7335970401764|4.631550312042236|	-0.492224	2.524	-0.476002	2.9227	10.3845	7.38448	3.968	62	0.700472	2921.28	2.97952	1	64	0.3125	Absolute bounds: 0.0 <-> 20.0	8.0 <-> 18.0	4	4	4	Cluster(s) of 62.0 voxels is(are) detected. If more than one cluster the texture calculation is only performed on the largest cluster. (size too small < 64.0vx)	0.414871	0.0182666	8.28121	0.55089	1.80545	5.99759	2.31143	0.94086	1.2617	0.0138363	121.176	0.0132366
1	3.05905	4.45388	0.947574	6.71461	3.53033	4.45283	5.1153	0.464847	2.35687	-0.643133	3.059048891067505|3.059048891067505|4.523568153381348|	4.453879404067994|4.452092513059959|4.523568153381348|	0.9475737971915268|0.9595787403318609|0.0|	6.714612007141113|6.714612007141113|4.523568153381348|	2.56|2.496|0.064|	40|39|1|	178.15517616271973|173.63160800933838|4.523568153381348|	0.42068	2.30955	-0.690446	2.46205	8.10661	5.10661	2.56	40	0.764016	4588.83	4.25381	1	64	0.3125	Absolute bounds: 0.0 <-> 20.0	10.0 <-> 22.0	4	4	4	Cluster(s) of 40.0 voxels is(are) detected. If more than one cluster the texture calculation is only performed on the largest cluster. (size too small < 64.0vx)	0.188438	0.00327505	118.398	0.514039	2.5197	8.37025	8.79673	0.981609	1.07704	0.00148378	1126.51	0.00146084
1	1.40342	1.96325	0.352487	2.45749	1.58258	2.04243	2.26638	-0.222993	1.61202	-1.38798	1.4034241437911987|1.4034241437911987|	1.9632455905278523|1.9632455905278523|	0.35248714418060284|0.35248714418060284|	2.4574854373931885|2.4574854373931885|	1.728|1.728|	27|27|	53.007630944252014|53.007630944252014|	-0.320574	1.67308	-1.32692	4.16744	20.0519	17.0519	1.728	27	0.50541	3827.37	2.09021	1	64	0.3125	Absolute bounds: 0.0 <-> 20.0	5.0 <-> 8.0	4	4	4	Cluster(s) of 27.0 voxels is(are) detected. If more than one cluster the texture calculation is only performed on the largest cluster. (size too small < 64.0vx)	0.494584	0.0379278	4.03364	0.320975	1.50564	5.00161	1.58323	0.94061	1.24364	0.00863063	128.512	0.00816278
1	3.00988	5.35302	0.91551	8.69147	4.74874	5.36594	5.92113	0.262711	3.33013	0.330126	3.009884834289551|3.009884834289551|4.5599188804626465|5.523758411407471|	5.353023387164608|5.176002965980318|6.144054109399967|5.969980716705322|	0.9155096505426755|0.8569070820159193|0.743407159415281|0.34580952810329657|	8.691465377807617|8.243364334106445|8.691465377807617|6.3664140701293945|	39.36|32.128|7.04|0.192|	615|502|110|3|	3292.1093831062317|2598.353488922119|675.8459520339966|17.909942150115967|	0.267348	3.30976	0.309756	2.43993	7.6971	4.6971	39.36	615	0.520591	10748.7	3.66183	1	64	0.3125	Absolute bounds: 0.0 <-> 20.0	10.0 <-> 28.0	4	4	4	Cluster(s) of 615.0 voxels is(are) detected. If more than one cluster the texture calculation is only performed on the largest cluster. (size ok >= 64.0vx)	0.42295	0.0142318	8.95971	0.451233	1.98855	6.60582	2.3184	0.928094	1.35361	0.00354471	317.754	0.003321
1	1.55735	2.41406	0.288204	2.94536	2.26346	2.44943	2.60668	-0.657439	3.47494	0.474942	1.557354211807251|1.557354211807251|	2.4140558096597786|2.4140558096597786|	0.28820358637981397|0.28820358637981397|	2.9453649520874023|2.9453649520874023|	6.784|6.784|	106|106|	255.88991582393646|255.88991582393646|	-0.444399	3.34832	0.34832	4.70412	24.3608	21.3608	6.784	106	0.58052	2985.32	2.27246	1	64	0.3125	Absolute bounds: 0.0 <-> 20.0	5.0 <-> 10.0	4	4	4	Cluster(s) of 106.0 voxels is(are) detected. If more than one cluster the texture calculation is only performed on the largest cluster. (size ok >= 64.0vx)	0.63465	0.100442	1.37911	0.250722	1.0853	3.60527	0.882401	0.879943	1.69965	0.0157097	67.8853	0.0139473
1	1.11687	2.72819	0.633082	3.98967	2.22478	2.75783	3.14605	0	0	14.3175	1.1168692978591608|1.1168692978591608|2.185958047578467|	1.6771936578594957|1.655850210662761|1.787661508840587|1.6321862778904759|	0.6330815632289509|0.6241466495113811|0.7241148052988642|	3.98967206305025|3.98967206305025|3.840358158998839|	5.248|4.992|0.256|	82|78|4|	223.7113116567|211.59298121048568|12.118330446214316|	0.0324263	2.57781	-0.422194	0.881306	2.92764	0.145152	5.248	82	0.772089	1891.53	2.77448	1	64	0.3125	Absolute bounds: 0.0 <-> 20.0	4.0 <-> 13.0	4	4	4	Cluster(s) of 82.0 voxels is(are) detected. If more than one cluster the texture calculation is only performed on the largest cluster. (size ok >= 64.0vx)	0.546192	0.0405176	4.00464	0.498484	1.47836	4.91102	1.4702	0.881115	1.55115	0.0144555	88.1791	0.012925
1	0.685629	1.67719	0.389956	2.61483	1.40734	1.69048	1.96806	1.91561	1.91561	62.6868	0.6856292541163782|0.6856292541163782|0.9437811631657382|1.027056017522625|	15.1257	0.38995555729714315|0.3926085247431756|0.35688442573918633|0.38482262518194194|	2.6148290486430597|2.6148290486430597|2.6037258112934296|2.145714276397598|	37.376|30.72|6.144|0.512|	584|480|96|8|	979.4810961899458|794.8081011181256|171.61550484869645|13.057490223123807|	-0.186027	2.64642	-0.353575	0.713665	2.37074	0.220404	37.376	584	0.467781	11556.8	3.23412	1	64	0.3125	Absolute bounds: 0.0 <-> 20.0	3.0 <-> 9.0	4	4	4	Cluster(s) of 584.0 voxels is(are) detected. If more than one cluster the texture calculation is only performed on the largest cluster. (size ok >= 64.0vx)	0.657147	0.0678183	1.20221	0.618715	1.28682	4.27472	0.807275	0.826875	2.01811	0.0350563	35.7069	0.029417
1	4.28561	9.89374	2.23735	16.3959	8.1955	9.80746	11.3006	0.243038	2.8754	-0.124603	4.285610675811768|4.285610675811768|7.9797682762146|	9.893737142599077|9.75172941255064|11.111561009378141|	2.2373451662408135|2.2766190177197303|1.3525388009041683|	16.395854949951172|16.395854949951172|13.312542915344238|	20.224|18.112|2.112|	316|283|33|	3126.42093706131|2759.739423751831|366.68151330947876|	0.240647	2.89153	-0.108467	1.36965	4.00809	1.00809	20.224	316	0.541505	6629.18	3.05076	1	64	0.3125	Absolute bounds: 0.0 <-> 20.0	14.0 <-> 53.0	4	4	4	Cluster(s) of 316.0 voxels is(are) detected. If more than one cluster the texture calculation is only performed on the largest cluster. (size ok >= 64.0vx)	0.261864	0.00515461	44.0112	0.559502	2.35314	7.81697	5.28576	0.972668	1.1162	0.00114368	1084.07	0.00111566
1	0.874433	4.48559	1.53323	9.51856	3.32011	4.23553	5.41966	0.627484	3.04994	0.0499391	0.8744325637817383|0.8744325637817383|2.2179617881774902|3.556936740875244|6.785961151123047|	4.485593996705681|3.6903643927403844|5.624407207447549|6.486364799997081|6.785961151123047|	1.5332348466940822|1.0184495273478857|1.3360866136100578|1.1233076450315438|0.0|	9.518562316894531|7.428122520446777|9.518562316894531|8.844520568847656|6.785961151123047|	46.4|28.672|14.72|2.944|0.064|	725|448|230|46|1|	3252.055647611618|1653.2832479476929|1293.6136577129364|298.3727807998657|6.785961151123047|	0.630722	3.03685	0.0368523	1.74996	4.81326	1.81326	46.4	725	0.690489	9043.55	5.13073	1	64	0.3125	Absolute bounds: 0.0 <-> 20.0	3.0 <-> 31.0	4	4	4	Cluster(s) of 725.0 voxels is(are) detected. If more than one cluster the texture calculation is only performed on the largest cluster. (size ok >= 64.0vx)	0.339774	0.0056269	18.2223	0.630823	2.35062	7.80858	3.3961	0.947161	1.25264	0.00656782	243.874	0.00625177
1	0.334295	2.52035	1.37843	5.83731	1.46897	2.1697	3.47072	0	0	20.6467	0.33429500554434455|0.33429500554434455|0.938597534769599|	2.287191134884084|2.0605472733062364|2.6948770168760157|3.671602744563167|4.540563856387896|	1.3784272041367271|1.3457043031422922|1.3476772020181274|	5.837305226660192|5.750517034611278|5.837305226660192|	8.192|7.232|0.96|	128|113|15|	322.60432225173207|272.55007402307353|50.05424822865854|	0.707492	2.52016	-0.479837	1.16225	3.86091	0.0795898	8.192	128	0.725808	2707.63	3.02553	1	64	0.3125	Absolute bounds: 0.0 <-> 20.0	2.0 <-> 19.0	4	4	4	Cluster(s) of 128.0 voxels is(are) detected. If more than one cluster the texture calculation is only performed on the largest cluster. (size ok >= 64.0vx)	0.363417	0.0140863	18.5228	0.566818	1.91073	6.3473	3.30569	0.947421	1.21912	0.0313204	93.7186	0.0296456
1	0.641874	2.28719	0.656948	5.28849	1.8726	2.22423	2.60378	4.89161	4.89161	425.527	0.6418744281150275|0.6418744281150275|1.2028168521830267|1.3200286859857115|4.116368585502158|	12.5806	0.6569484551084374|0.46393729948568974|0.5801543382314892|0.8597441739700037|0.4953470847975909|	5.288487253428116|3.6251949981961786|4.674520269295641|5.288487253428116|5.2354625696514745|	186.048|132.352|45.568|7.936|0.192|	2907|2068|712|124|3|	6648.864629108023|4261.211761197304|1918.7524360157217|455.27874032583287|13.621691569163687|	0.943913	5.20144	2.20144	0.914508	3.03793	0.151806	186.048	2907	0.395716	39827.6	4.67134	1	64	0.3125	Absolute bounds: 0.0 <-> 20.0	3.0 <-> 17.0	4	4	4	Cluster(s) of 2907.0 voxels is(are) detected. If more than one cluster the texture calculation is only performed on the largest cluster. (size ok >= 64.0vx)	0.560725	0.0308514	2.96678	0.694226	1.70443	5.662	1.27952	0.859009	1.84771	0.0209269	65.4596	0.0182782
1	2.22021	6.98807	2.45367	15.1094	5.4086	6.63539	7.84956	1.10458	4.33907	1.33907	2.2202060222625732|2.2202060222625732|5.175224781036377|	6.988069311777753|6.750480622053148|9.1888908587004|	2.453674157047387|2.309356218360797|2.649796201081992|	15.109384536743164|15.109384536743164|13.88890266418457|	12.48|11.264|1.216|	195|176|19|	1362.6735157966614|1188.0845894813538|174.58892631530762|	1.09912	4.32683	1.32683	1.46435	3.76869	0.768693	12.48	195	0.633001	4110.45	3.03616	1	64	0.3125	Absolute bounds: 0.0 <-> 20.0	8.0 <-> 49.0	4	4	4	Cluster(s) of 28.0 195.0 18.0 22.0 voxels is(are) detected. If more than one cluster the texture calculation is only performed on the largest cluster. (size ok >= 64.0vx)	0.266413	0.0071713	70.5907	0.475597	2.19664	7.29709	6.1144	0.972142	1.12247	0.00267109	586.538	0.0026109
1	2.49197	3.49413	0.603886	4.82184	2.95763	3.47096	3.97476	0.258205	2.10435	-0.89565	2.4919745922088623|2.4919745922088623|	3.494132799572414|3.494132799572414|	0.6038858566180308|0.6038858566180308|	4.82184362411499|4.82184362411499|	2.88|2.88|	45|45|	157.23597598075867|157.23597598075867|	0.278042	2.14153	-0.858468	2.85858	9.99622	6.99622	2.88	45	0.633001	4110.45	3.03616	1	64	0.3125	Absolute bounds: 0.0 <-> 20.0	8.0 <-> 16.0	4	4	4	Cluster(s) of 45.0 voxels is(are) detected. If more than one cluster the texture calculation is only performed on the largest cluster. (size too small < 64.0vx)	0.266413	0.0071713	70.5907	0.475597	2.19664	7.29709	6.1144	0.972142	1.12247	0.00267109	586.538	0.0026109
1	2.12248	7.21861	2.3049	13.5056	5.43983	7.16299	8.85507	0.170495	2.33223	-0.667767	2.122481107711792|2.122481107711792|4.5091071128845215|5.767679214477539|5.571901321411133|5.487996578216553|	7.2186088770291095|5.710874076434005|8.771951182303585|9.417884107619999|7.987101903775843|7.6552268981933596|	2.304897147288671|1.6540548728719182|1.7250298287175247|1.5419486791905588|1.5283399169535228|1.768932778326328|	13.50556755065918|12.464526176452637|13.50556755065918|13.120226860046387|10.873442649841309|10.304754257202148|	62.272|32.512|18.752|8.064|2.624|0.32|	973|508|293|126|41|5|	7023.7064373493195|2901.124030828476|2570.1816964149475|1186.6533975601196|327.47117805480957|38.2761344909668|	0.180318	2.34131	-0.658694	0.699977	1.88695	-1.11305	62.272	973	0.680447	11165.7	5.5771	1	64	0.3125	Absolute bounds: 0.0 <-> 20.0	7.0 <-> 44.0	4	4	4	Cluster(s) of 973.0 voxels is(are) detected. If more than one cluster the texture calculation is only performed on the largest cluster. (size ok >= 64.0vx)	0.253462	0.00248125	51.6205	0.487062	2.68339	8.91402	5.70204	0.966397	1.14797	0.00257736	608.146	0.00250763
1	2.51681	7.80646	2.43911	15.1612	5.87319	7.61081	9.59181	12.8128	12.8128	178.362	2.5168120161941516|2.5168120161941516|6.331649764007551|8.063609256288714|	5.500784935836732|5.264408426616273|6.983510311855945|	2.4391054421918104|1.860121301567415|1.781586919512252|1.7538067820696595|	15.1612456258581|12.780273267767313|15.1612456258581|12.923659337865786|	22.848|15.68|6.528|0.64|	357|245|102|10|	2786.907023050898|1646.6402682205373|1034.7644106420905|105.50234418826977|	0.358326	2.73599	-0.264009	1.47748	4.90808	0.0379995	22.848	357	0.795868	4892.62	4.66989	1	64	0.3125	Absolute bounds: 0.0 <-> 20.0	9.0 <-> 49.0	4	4	4	Cluster(s) of 357.0 voxels is(are) detected. If more than one cluster the texture calculation is only performed on the largest cluster. (size ok >= 64.0vx)	0.227814	0.00366029	64.0139	0.462911	2.49415	8.28538	6.42404	0.976775	1.09995	0.00213503	707.535	0.00209461
1	1.30523	5.50078	1.62833	9.44552	4.30114	5.43243	6.72792	0	0	112.656	1.3052296974398416|1.3052296974398416|3.6012096674699023|	8.29228	1.6283296924626716|1.546973740521508|1.3126058776554266|	9.445521809462207|8.913967646150013|9.445521809462207|	20.48|17.664|2.816|	320|276|44|	1760.2511794677537|1452.9767257460921|307.27445372166153|	0.0779581	2.36266	-0.637343	1.31028	4.35267	0.0544336	20.48	320	0.558004	6487.35	3.15691	1	64	0.3125	Absolute bounds: 0.0 <-> 20.0	5.0 <-> 31.0	4	4	4	Cluster(s) of 320.0 voxels is(are) detected. If more than one cluster the texture calculation is only performed on the largest cluster. (size ok >= 64.0vx)	0.317619	0.00658687	25.9122	0.504188	2.25112	7.47806	3.94986	0.966361	1.14651	0.00421702	353.766	0.0040884
1	0.898317	4.01252	1.39948	8.89278	2.95484	3.66672	4.88142	0.819849	3.18018	0.180178	0.8983173370361328|0.8983173370361328|2.3503143787384033|2.5000338554382324|2.692126989364624|3.0395891666412354|4.514185428619385|	4.012524887001283|3.1774233235604545|4.497675669481218|5.162199059727177|5.308214078217876|5.962963689205257|6.980006906721327|	1.3994805873092817|0.9136848529854821|1.1900778734899495|1.2176930084054163|1.3052334359315054|1.255550058174568|1.1000495594565187|	8.892776489257812|7.7628173828125|8.74023151397705|8.892776489257812|8.720457077026367|8.833453178405762|8.23175048828125|	239.936|120.64|66.24|32.192|14.784|5.504|0.576|	3749|1885|1035|503|231|86|9|	15042.95580136776|5989.442964911461|4655.094317913055|2596.5861270427704|1226.1974520683289|512.8148772716522|62.82006216049194|	0.811356	3.16122	0.16122	2.14178	6.83657	0.0725653	239.936	3749	0.476081	39222.4	6.11732	1	64	0.3125	Absolute bounds: 0.0 <-> 20.0	3.0 <-> 29.0	4	4	4	Cluster(s) of 3749.0 voxels is(are) detected. If more than one cluster the texture calculation is only performed on the largest cluster. (size ok >= 64.0vx)	0.409158	0.00775572	11.5053	0.718585	2.281	7.57733	2.5765	0.918339	1.43112	0.0077529	199.291	0.00715122
1	1.05124	3.40075	1.39191	9.21578	2.41089	3.08408	4.01263	1.15956	4.41542	1.41542	1.0512417554855347|1.0512417554855347|2.1489105224609375|3.6577908992767334|	3.4007498985761155|2.975944591695397|4.6742122660983725|3.9356900691986083|	1.391907003679691|1.0926383129552586|1.445379648862476|0.3241316008209332|	9.215775489807129|7.650519847869873|9.215775489807129|4.553170204162598|	34.496|25.728|8.448|0.32|	539|402|132|5|	1833.0041953325272|1196.3297258615494|616.9960191249847|19.678450345993042|	1.14708	4.41157	1.41157	2.17498	6.6596	0.0768791	34.496	539	0.614614	8337.98	4.13721	1	64	0.3125	Absolute bounds: 0.0 <-> 20.0	4.0 <-> 30.0	4	4	4	Cluster(s) of 539.0 voxels is(are) detected. If more than one cluster the texture calculation is only performed on the largest cluster. (size ok >= 64.0vx)	0.35059	0.0077649	23.7016	0.466853	2.25076	7.47686	3.62593	0.944094	1.26899	0.0117181	150.031	0.0111206
1	1.46614	7.1419	2.87216	14.3191	4.91683	7.14987	9.32837	10.6129	10.6129	439.712	1.46614371975933|1.46614371975933|3.0813868217723552|8.471052534475461|	10.070631862947396|6.328484898695345|11.650727577889628|14.563639953744316|15.350603411901234|15.082839140420049|	2.872155043944347|2.7448542609443853|2.066726456030919|1.1776336876422493|	14.319060986930708|13.962878803577041|14.319060986930708|12.513302590510307|	61.568|43.904|17.024|0.64|	962|686|266|10|	6870.506935630467|4336.146336526428|2435.151539756415|99.20905934762419|	0.0566028	2.15682	-0.843179	1.55194	5.15544	0.030152	61.568	962	0.54543	13824.5	4.45355	1	64	0.3125	Absolute bounds: 0.0 <-> 20.0	5.0 <-> 46.0	4	4	4	Cluster(s) of 962.0 voxels is(are) detected. If more than one cluster the texture calculation is only performed on the largest cluster. (size ok >= 64.0vx)	0.220552	0.0019529	78.3064	0.50925	2.77761	9.22702	7.10397	0.975127	1.10768	0.00367323	627.138	0.00359407
1	1.46941	10.0706	4.49442	22.0739	6.28254	9.82428	13.6344	20.1277	20.1277	2511.05	1.4694092905510132|1.4694092905510132|2.9442807913160607|5.369625460328933|8.581568112413379|13.831018813620858|	4.5157799735967235|3.1289129043604658|5.766439788635718|6.824669855342523|5.306711872623102|	4.494416159881099|2.4580825786995266|3.313750843554804|2.9704362874083072|2.4558900633814837|1.119517684740317|	22.073913103845143|15.491615954737426|20.323185296967267|22.073913103845143|21.54405223825006|16.824462402637664|	249.344|107.904|82.688|46.976|11.392|0.384|	3896|1686|1292|734|178|6|	39235.18173804303|10669.825539200358|15052.74003063341|10689.711726048326|2732.407407318419|90.49703484252029|	0.231781	2.10994	-0.890063	1.72951	5.74531	0.0196537	249.344	3896	0.683526	28028.2	8.89619	1	64	0.3125	Absolute bounds: 0.0 <-> 20.0	5.0 <-> 64.0	4	4	4	Cluster(s) of 3896.0 voxels is(are) detected. If more than one cluster the texture calculation is only performed on the largest cluster. (size ok >= 64.0vx)	0.212516	0.000798411	114.974	0.69818	3.1857	10.5827	8.30724	0.9702	1.14113	0.00211069	1251.78	0.00206551
1	0.777526	4.51578	2.42419	14.9905	2.77457	3.92466	5.72963	12.2913	12.2913	399.123	0.7775261277416945|0.7775261277416945|1.744805717649001|2.0826594207037914|2.9712606834702058|	3.1592936567499095|3.0862739439480182|3.8738437034541273|	2.424188789427952|1.2538755334678229|2.3114642088110875|2.734902538349989|2.5076513838927723|	14.990519494572936|8.117743643589677|14.495310050079638|14.990519494572936|12.301575311782472|	88.384|46.08|29.248|11.2|1.856|	1381|720|457|175|29|	6236.292143537068|2252.8172911395372|2635.2629834065197|1194.317224684941|153.89464430606995|	1.33493	5.0365	2.0365	1.42005	4.71732	0.0469373	88.384	1381	0.723112	13269.7	6.66059	1	64	0.3125	Absolute bounds: 0.0 <-> 20.0	3.0 <-> 48.0	4	4	4	Cluster(s) of 1381.0 voxels is(are) detected. If more than one cluster the texture calculation is only performed on the largest cluster. (size ok >= 64.0vx)	0.279967	0.00310868	46.6317	0.636291	2.64313	8.78028	5.16276	0.959742	1.18569	0.00908841	287.05	0.00871679
1	1.09375	3.15929	0.829537	5.44549	2.6093	3.19399	3.6216	0	0	30.5314	1.0937520996535497|1.0937520996535497|2.7896496204579506|	14.812879140849795|12.362819296449622|18.225080095245172|20.312451277264163|20.12019136334466|	0.8295365454395895|0.8128353114917917|0.62752805405564|	5.445489070912032|5.445489070912032|5.314587668140177|	9.664|8.768|0.896|	151|137|14|	477.0533421692364|422.8195303208786|54.233811848357774|	0.159285	3.21857	0.21857	1.0251	3.40531	0.11232	9.664	151	0.660542	3321.66	2.90939	1	64	0.3125	Absolute bounds: 0.0 <-> 20.0	4.0 <-> 18.0	4	4	4	Cluster(s) of 151.0 voxels is(are) detected. If more than one cluster the texture calculation is only performed on the largest cluster. (size ok >= 64.0vx)	0.425533	0.0224412	8.04075	0.4331	1.75879	5.84256	2.21678	0.942536	1.25317	0.0114511	119.485	0.010933
1	1.17036	14.8129	5.43094	26.7531	11.0127	15.3999	18.944	24.0807	24.0807	3475.46	1.170364774594752|1.170364774594752|3.7458285515982936|8.658715774152483|10.268793897734554|	8.13639	5.430941069035272|4.767923787974573|4.024466057457517|3.4081275703845924|3.165509731242576|	26.75308559013729|25.708353710219853|26.75308559013729|26.167901855184255|24.306560898395446|	234.624|143.232|72.576|17.792|1.024|	3666|2238|1134|278|16|	54304.01493035521|27667.989585454256|20667.240828008005|5646.861455079435|321.92306181351455|	-0.359752	2.42347	-0.576526	1.5765	5.237	0.056176	234.624	3666	0.453505	40564.9	5.78392	1	64	0.3125	Absolute bounds: 0.0 <-> 20.0	4.0 <-> 64.0	4	4	4	Cluster(s) of 3666.0 voxels is(are) detected. If more than one cluster the texture calculation is only performed on the largest cluster. (size ok >= 64.0vx)	0.302311	0.0264604	142.761	0.661424	2.71257	9.01097	8.65647	0.933087	1.80475	0.00128702	2187.12	0.00125821
1	2.65563	5.08447	1.15634	9.21968	4.26436	5.11584	5.86961	0.335959	3.26004	0.260038	2.6556313037872314|2.6556313037872314|3.712998390197754|	5.084469667460169|5.058467536649076|5.800147363117762|	1.1563393424551476|1.1538613403145135|0.9817749381949392|	9.219681739807129|9.219681739807129|7.41552734375|	38.336|36.992|1.344|	599|578|21|	3045.5973308086395|2923.7942361831665|121.80309462547302|	0.312523	3.24081	0.24081	1.94687	5.27607	2.27607	38.336	599	0.386081	14241.1	2.69193	1	64	0.3125	Absolute bounds: 0.0 <-> 20.0	9.0 <-> 30.0	4	4	4	Cluster(s) of 599.0 1.0 voxels is(are) detected. If more than one cluster the texture calculation is only performed on the largest cluster. (size ok >= 64.0vx)	0.438184	0.0115541	7.08897	0.721195	2.04811	6.80367	2.09141	0.937342	1.29389	0.00419595	293.456	0.00395385
1	2.21121	6.31672	2.07095	12.2487	4.91041	5.73174	7.57164	0.768928	3.17131	0.171314	2.211212158203125|2.211212158203125|5.600255489349365|	6.3167234762356825|6.075069399512541|10.263740062713621|	2.070953201774054|1.80004402165386|2.210130408010927|	12.248706817626953|10.763453483581543|12.248706817626953|	13.312|12.544|0.768|	208|196|12|	1313.878483057022|1190.7136023044586|123.16488075256348|	0.771722	3.14055	0.140551	2.06166	6.93889	3.93889	13.312	208	0.571211	4755.36	2.79937	1	64	0.3125	Absolute bounds: 0.0 <-> 20.0	8.0 <-> 40.0	4	4	4	Cluster(s) of 208.0 voxels is(are) detected. If more than one cluster the texture calculation is only performed on the largest cluster. (size ok >= 64.0vx)	0.309051	0.00878778	33.8874	0.661666	2.13142	7.08042	4.45453	0.964969	1.15028	0.00314771	474.93	0.00304072
1	1.84767	3.68435	0.704923	5.2323	3.17448	3.79384	4.16628	-0.334979	2.41523	-0.584771	1.8476744890213013|1.8476744890213013|2.8020286560058594|	3.684348302928707|3.5938450718457795|4.2023348808288565|	0.7049228511117596|0.69781439167195|0.4886680443600363|	5.232303142547607|5.232303142547607|5.015908718109131|	20.224|17.216|3.008|	316|269|47|	1164.2540637254715|966.7443243265152|197.5097393989563|	-0.331196	2.44454	-0.555455	2.72775	9.4563	6.4563	20.224	316	0.612324	5862.48	3.44974	1	64	0.3125	Absolute bounds: 0.0 <-> 20.0	6.0 <-> 17.0	4	4	4	Cluster(s) of 316.0 280.0 voxels is(are) detected. If more than one cluster the texture calculation is only performed on the largest cluster. (size ok >= 64.0vx)	0.52237	0.02537	3.13632	0.681253	1.69435	5.62851	1.39734	0.893062	1.53305	0.00760282	155.598	0.00684536
1	1.92604	3.74765	1.08114	6.48865	2.8942	3.53206	4.56481	4.76427	4.76427	34.0586	1.9260421143700341|1.9260421143700341|2.9301677225250273|	5.98445	1.0811376448602903|1.068183138964715|0.9616681235870207|	6.488647966183407|6.488647966183407|6.441671633994588|	9.088|7.936|1.152|	142|124|18|	532.1660235173915|453.60347020962803|78.5625533077635|	0.520761	2.53226	-0.46774	1.10269	3.66305	0.0882761	9.088	142	0.699879	3009.12	3.02015	1	64	0.3125	Absolute bounds: 0.0 <-> 20.0	7.0 <-> 21.0	4	4	4	Cluster(s) of 142.0 voxels is(are) detected. If more than one cluster the texture calculation is only performed on the largest cluster. (size ok >= 64.0vx)	0.366068	0.0146557	12.7657	0.456216	1.89182	6.2845	2.85599	0.956953	1.18656	0.00804029	167.029	0.0077219
1	1.48077	3.20873	1.01033	6.79169	2.37821	3.02565	3.93591	0.644325	3.12805	0.128048	1.4807740449905396|1.4807740449905396|2.381417751312256|3.455139398574829|	3.2087289613226186|2.803028673916073|4.101570022673832|4.517026424407959|	1.0103252074531752|0.7595715762423028|0.8848896248380633|0.8087648543399995|	6.791688442230225|4.910272121429443|6.580149173736572|6.791688442230225|	25.024|17.472|6.72|0.832|	391|273|105|13|	1254.6130238771439|765.2268279790878|430.66485238075256|58.72134351730347|	0.6258	3.11055	0.110553	2.15513	6.27921	3.27921	25.024	391	0.728527	5679.06	4.40636	1	64	0.3125	Absolute bounds: 0.0 <-> 20.0	5.0 <-> 22.0	4	4	4	Cluster(s) of 229.0 90.0 146.0 391.0 voxels is(are) detected. If more than one cluster the texture calculation is only performed on the largest cluster. (size ok >= 64.0vx)	0.389911	0.0113154	10.9725	0.485936	2.03422	6.75753	2.6253	0.935392	1.30949	0.0113982	125.256	0.0107746
1	1.20639	2.25755	0.404154	3.25031	2.01519	2.28882	2.50198	-0.128461	3.24158	0.241578	1.2063945531845093|1.2063945531845093|2.7574732303619385|	2.2575474293505557|2.249215332667034|2.7574732303619385|	0.4041543155265907|0.40227876155014924|0.0|	3.2503111362457275|3.2503111362457275|2.7574732303619385|	3.904|3.84|0.064|	61|60|1|	137.7103931903839|134.95291996002197|2.7574732303619385|	-0.180104	3.47434	0.474338	4.22943	20.0271	17.0271	3.904	61	NaN	NaN	NaN	1	64	0.3125	Absolute bounds: 0.0 <-> 20.0	4.0 <-> 11.0	4	4	4	Cluster(s) of 61.0 voxels is(are) detected. If more than one cluster the texture calculation is only performed on the largest cluster. (size too small < 64.0vx)	0.551319	0.0555393	2.24715	0.51207	1.3192	4.38227	1.19434	0.942257	1.26262	0.0199921	61.6372	0.018818
1	1.00656	3.20258	0.744253	5.97039	2.67319	3.11376	3.65937	0	0	331.429	1.0065624218736176|1.0065624218736176|1.6431111086542245|2.3862741282521966|2.6935735390209885|3.439871922692845|	4.12336	0.7442533177478892|0.5013154621086955|0.588817095816925|0.6478041996898323|0.568276422268297|0.43155747903061187|	5.970388922755518|4.496605822559644|5.5752896803385|5.970388922755518|5.35265418112985|5.358925650629885|	103.488|51.008|28.16|15.296|6.912|2.112|	1617|797|440|239|108|33|	5178.57222077326|2178.825017921866|1514.540875245033|905.3887617679491|436.2240726497119|143.59349318869954|	0.398442	3.04474	0.0447386	0.985233	3.27287	0.121216	103.488	1617	0.638972	16682.6	6.20337	1	64	0.3125	Absolute bounds: 0.0 <-> 20.0	4.0 <-> 20.0	4	4	4	Cluster(s) of 1617.0 1.0 1.0 voxels is(are) detected. If more than one cluster the texture calculation is only performed on the largest cluster. (size ok >= 64.0vx)	0.486105	0.0189335	4.68056	0.585867	1.84732	6.13665	1.69097	0.888084	1.62823	0.0102944	120.524	0.00925767
1	1.03216	2.66867	0.577052	4.62287	2.3232	2.67958	3.00234	0.178754	3.33445	0.334451	1.0321599245071411|1.0321599245071411|1.6406971216201782|	2.6686685522601463|2.607793100802803|3.0636900257278277|	0.5770515379887152|0.5613196258304092|0.5187576615796418|	4.622865676879883|4.622865676879883|4.585883140563965|	87.232|75.584|11.648|	1363|1181|182|	3637.3952367305756|3079.803652048111|557.5915846824646|	0.18411	3.27768	0.277682	3.50146	14.7208	11.7208	87.232	1363	0.376687	25251.5	3.45453	1	64	0.3125	Absolute bounds: 0.0 <-> 20.0	4.0 <-> 15.0	4	4	4	Cluster(s) of 1363.0 voxels is(are) detected. If more than one cluster the texture calculation is only performed on the largest cluster. (size ok >= 64.0vx)	0.561051	0.0354857	2.86676	0.576549	1.63035	5.41591	1.26564	0.872333	1.72781	0.0144501	84.4063	0.0127954
1	1.779	3.13045	0.648474	4.46642	2.73947	3.05332	3.54222	0.198347	2.56137	-0.438631	1.7789980173110962|1.7789980173110962|	3.13045135050109|3.13045135050109|	0.6484744664429685|0.6484744664429685|	4.4664201736450195|4.4664201736450195|	2.112|2.112|	33|33|	103.30489456653595|103.30489456653595|	0.222431	2.8248	-0.175205	3.74654	18.0859	15.0859	2.112	33	NaN	NaN	NaN	1	64	0.3125	Absolute bounds: 0.0 <-> 20.0	6.0 <-> 15.0	4	4	4	Cluster(s) of 33.0 voxels is(are) detected. If more than one cluster the texture calculation is only performed on the largest cluster. (size too small < 64.0vx)	0.551319	0.0555393	2.24715	0.51207	1.3192	4.38227	1.19434	0.942257	1.26262	0.0199921	61.6372	0.018818
1	1.75334	5.58404	2.03777	10.9386	3.76007	5.49038	7.29045	7.63675	7.63675	77.9086	1.753341254009328|1.753341254009328|3.106520440027566|	2.26174	2.037774765615453|1.9785542066566963|2.0340739705030666|	10.938637413487754|10.938637413487754|9.938233022396105|	13.952|12.288|1.664|	218|192|26|	1217.3216386308286|1039.6602602081273|177.66137842270138|	0.362054	2.23642	-0.763579	1.35807	4.51142	0.0494487	13.952	218	0.614458	4561.24	3.05882	1	64	0.3125	Absolute bounds: 0.0 <-> 20.0	6.0 <-> 36.0	4	4	4	Cluster(s) of 218.0 voxels is(are) detected. If more than one cluster the texture calculation is only performed on the largest cluster. (size ok >= 64.0vx)	0.260724	0.00676786	45.3876	0.486926	2.21469	7.35706	5.3961	0.973401	1.11137	0.00447358	380.865	0.00434928
1	0.954847	2.01533	0.392558	2.69587	1.72673	2.08408	2.32708	-0.581416	2.90823	-0.0917693	0.9548470377922058|0.9548470377922058|2.3013529777526855|	2.0153344727697826|2.002207540097784|2.415705919265747|	0.39255805685402767|0.39153242616830974|0.11435294151306152|	2.6958706378936768|2.6958706378936768|2.5300588607788086|	4.032|3.904|0.128|	63|61|2|	126.96607178449631|122.13465994596481|4.831411838531494|	-0.443097	2.49611	-0.503893	4.10498	19.3541	16.3541	4.032	63	NaN	NaN	NaN	1	64	0.3125	Absolute bounds: 0.0 <-> 20.0	4.0 <-> 9.0	4	4	4	Cluster(s) of 63.0 voxels is(are) detected. If more than one cluster the texture calculation is only performed on the largest cluster. (size too small < 64.0vx)	0.551319	0.0555393	2.24715	0.51207	1.3192	4.38227	1.19434	0.942257	1.26262	0.0199921	61.6372	0.018818
1	1.20993	4.11573	0.9684	6.1276	3.38722	4.2102	4.87147	5.20477	5.20477	74.5441	1.209926572420919|1.209926572420919|3.788600680678286|	7.72638	0.968399753072292|0.9703447278245414|0.5731025324328647|	6.127599377227739|6.104497959992841|6.127599377227739|	18.112|15.296|2.816|	283|239|44|	1164.752111657702|952.6309064815298|212.1212051761722|	-0.352569	2.57415	-0.425847	1.08995	3.62074	0.0913109	18.112	283	0.696588	4787.98	3.78281	1	64	0.3125	Absolute bounds: 0.0 <-> 20.0	4.0 <-> 20.0	4	4	4	Cluster(s) of 283.0 voxels is(are) detected. If more than one cluster the texture calculation is only performed on the largest cluster. (size ok >= 64.0vx)	0.425711	0.0151302	7.96676	0.529311	1.91467	6.36039	2.22144	0.929557	1.3306	0.00683709	194.208	0.00648506
1	3.02689	5.84824	1.25644	8.31048	4.98724	5.91432	6.92223	-0.0534453	2.20005	-0.799951	3.0268914699554443|3.0268914699554443|5.020519733428955|	5.8482444015416215|5.590622188868346|7.00754435857137|	1.2564396328265819|1.1795170199662366|0.8827306599123707|	8.310481071472168|8.310481071472168|8.148835182189941|	8.448|6.912|1.536|	132|108|24|	771.9682610034943|603.7871963977814|168.1810646057129|	-0.0545969	2.224	-0.775996	2.17823	7.35228	4.35228	8.448	132	0.798083	2513.46	3.3611	1	64	0.3125	Absolute bounds: 0.0 <-> 20.0	10.0 <-> 27.0	4	4	4	Cluster(s) of 132.0 voxels is(are) detected. If more than one cluster the texture calculation is only performed on the largest cluster. (size ok >= 64.0vx)	0.325443	0.0133964	19.9287	0.329488	1.9398	6.44388	3.63046	0.952598	1.19833	0.00319758	379.833	0.00307952
1	2.13849	4.94964	1.2176	7.96143	3.99774	4.96142	5.8587	-0.0318044	2.38311	-0.616887	2.1384856700897217|2.1384856700897217|4.651547431945801|	4.9496370091730215|4.840381402636199|6.513357877731324|	1.2176028471250275|1.1640946048435739|0.830951157212322|	7.961432933807373|7.4131903648376465|7.961432933807373|	15.68|14.656|1.024|	245|229|16|	1212.6610672473907|1108.4473412036896|104.21372604370117|	-0.0475136	2.36689	-0.633113	1.71252	4.47296	1.47296	15.68	245	0.539938	5610.96	2.79453	1	64	0.3125	Absolute bounds: 0.0 <-> 20.0	7.0 <-> 26.0	4	4	4	Cluster(s) of 245.0 voxels is(are) detected. If more than one cluster the texture calculation is only performed on the largest cluster. (size ok >= 64.0vx)	0.396369	0.0119309	8.89589	0.665992	1.99924	6.64134	2.41812	0.951925	1.21753	0.00467144	280.66	0.00448074
1	1.83372	3.69058	0.771806	4.92707	3.11333	3.62384	4.24699	-0.0475051	2.39919	-0.600814	1.8337222337722778|1.8337222337722778|	3.690584424294923|3.690584424294923|	0.7718057905956004|0.7718057905956004|	4.927068710327148|4.927068710327148|	2.432|2.432|	38|38|	140.2422081232071|140.2422081232071|	-0.154054	2.59142	-0.408577	2.88621	9.77166	6.77166	2.432	38	NaN	NaN	NaN	1	64	0.3125	Absolute bounds: 0.0 <-> 20.0	6.0 <-> 16.0	4	4	4	Cluster(s) of 38.0 voxels is(are) detected. If more than one cluster the texture calculation is only performed on the largest cluster. (size too small < 64.0vx)	0.551319	0.0555393	2.24715	0.51207	1.3192	4.38227	1.19434	0.942257	1.26262	0.0199921	61.6372	0.018818
1	1.75963	3.07857	0.439694	4.0619	2.77276	3.09583	3.38753	-0.253692	2.85739	-0.142606	1.7596338987350464|1.7596338987350464|2.92958664894104|	3.078568999547078|3.035646897905013|3.2731491936577695|	0.43969362154828734|0.46351209340397903|0.22269200509713888|	4.0619001388549805|4.0619001388549805|3.879977226257324|	15.936|13.056|2.88|	249|204|45|	766.5636808872223|619.2719671726227|147.2917137145996|	-0.268286	2.85747	-0.142528	3.59563	14.8913	11.8913	15.936	249	0.642163	4768.98	3.3416	1	64	0.3125	Absolute bounds: 0.0 <-> 20.0	6.0 <-> 13.0	4	4	4	Cluster(s) of 249.0 voxels is(are) detected. If more than one cluster the texture calculation is only performed on the largest cluster. (size ok >= 64.0vx)	0.59182	0.0560194	1.94845	0.450561	1.35966	4.5167	1.06084	0.861946	1.80805	0.0102054	107.628	0.00896723
1	2.76345	10.6649	3.59686	22.0442	8.19813	9.82334	12.0566	1.07424	3.86261	0.862609	2.7634456157684326|2.7634456157684326|8.195243835449219|16.151315689086914|	10.664943033553289|9.439469624188986|14.188887157223432|19.316647084554038|	3.5968583684000697|2.438913986121233|3.7408728621986302|1.9651068756772103|	22.04416847229004|17.684322357177734|22.04416847229004|21.91737937927246|	51.392|39.168|11.264|0.96|	803|612|176|15|	8563.949255943298|5776.955410003662|2497.2441396713257|289.74970626831055|	0.958622	3.45179	0.451794	1.03159	2.79988	-0.200122	51.392	803	0.508727	13140	3.91111	1	64	0.3125	Absolute bounds: 0.0 <-> 20.0	9.0 <-> 64.0	4	4	4	Cluster(s) of 803.0 voxels is(are) detected. If more than one cluster the texture calculation is only performed on the largest cluster. (size ok >= 64.0vx)	0.236644	0.00256703	109.586	0.605257	2.70926	8.99998	7.73604	0.968328	1.14701	0.0011403	1289.56	0.00111345
1	3.14529	8.71944	2.33697	14.7654	7.19465	8.30386	10.15	0.563341	3.07321	0.0732106	3.1452856063842773|3.1452856063842773|7.354194164276123|	8.719436993965735|8.49265814744509|10.533667766130884|	2.336971115626008|2.178429330080256|2.7359840517986145|	14.765368461608887|14.4956636428833|14.765368461608887|	14.976|13.312|1.664|	234|208|26|	2040.3482565879822|1766.472894668579|273.8753619194031|	0.553871	3.07632	0.076319	1.45483	4.13999	1.13999	14.976	234	0.560405	5242.99	2.85638	1	64	0.3125	Absolute bounds: 0.0 <-> 20.0	11.0 <-> 48.0	4	4	4	Cluster(s) of 71.0 234.0 3.0 voxels is(are) detected. If more than one cluster the texture calculation is only performed on the largest cluster. (size ok >= 64.0vx)	0.270886	0.00650292	45.8423	0.62384	2.24722	7.46511	5.28706	0.971286	1.12096	0.00154272	863.812	0.00150189
1	2.20591	4.7864	1.22994	9.8113	3.88526	4.53021	5.50854	0.838195	3.69201	0.692008	2.2059073448181152|2.2059073448181152|3.5892727375030518|4.642375469207764|6.8171257972717285|	4.786396764099963|4.284984387320909|5.776415533609525|5.912913373176089|6.8171257972717285|	1.2299442034252344|0.8938442408954465|1.2702050344151046|0.691183657828446|0.0|	9.811302185058594|8.04159164428711|9.811302185058594|8.029129028320312|6.8171257972717285|	52.16|34.944|14.144|3.008|0.064|	815|546|221|47|1|	3900.9133627414703|2339.6014754772186|1276.5878329277039|277.9069285392761|6.8171257972717285|	0.821129	3.63197	0.631966	2.13853	6.35056	3.35056	52.16	815	0.573634	11769	4.43197	1	64	0.3125	Absolute bounds: 0.0 <-> 20.0	8.0 <-> 32.0	4	4	4	Cluster(s) of 815.0 voxels is(are) detected. If more than one cluster the texture calculation is only performed on the largest cluster. (size ok >= 64.0vx)	0.370669	0.00812912	15.2348	0.534288	2.21427	7.35564	2.98499	0.942411	1.2695	0.00476392	265.887	0.00451059
1	2.37777	6.66937	1.89654	13.2431	5.35935	6.32513	7.82996	0.701856	3.6264	0.626396	2.3777735233306885|2.3777735233306885|4.6525726318359375|	6.669369800720813|6.140791465838751|8.897970347791107|	1.8965411710900657|1.5141752149271308|1.7177782132349988|	13.24313735961914|12.416221618652344|13.24313735961914|	24.704|19.968|4.736|	386|312|74|	2574.376743078232|1915.92693734169|658.4498057365417|	0.687209	3.62998	0.629976	1.62336	4.72309	1.72309	24.704	386	0.573941	7147.08	3.45652	1	64	0.3125	Absolute bounds: 0.0 <-> 20.0	8.0 <-> 43.0	4	4	4	Cluster(s) of 386.0 voxels is(are) detected. If more than one cluster the texture calculation is only performed on the largest cluster. (size ok >= 64.0vx)	0.301545	0.00552303	32.7794	0.569149	2.3459	7.79292	4.40559	0.961789	1.17426	0.00270186	511.797	0.00261412
1	3.13994	6.16053	1.45278	9.39154	5.01951	5.99858	7.31711	0.20816	2.16162	-0.83838	3.139944076538086|3.139944076538086|5.116945743560791|6.914791584014893|	6.160531640052797|5.833510277406219|7.667653308195228|6.914791584014893|	1.4527777095725423|1.324753919656168|1.0233676018630857|0.0|	9.391544342041016|9.391544342041016|9.369543075561523|6.914791584014893|	12.416|10.176|2.176|0.064|	194|159|34|1|	1195.1431381702423|927.5281341075897|260.7002124786377|6.914791584014893|	0.193378	2.14296	-0.857036	1.37458	3.2795	0.279498	12.416	194	0.673522	3849.93	3.22499	1	64	0.3125	Absolute bounds: 0.0 <-> 20.0	11.0 <-> 31.0	4	4	4	Cluster(s) of 194.0 voxels is(are) detected. If more than one cluster the texture calculation is only performed on the largest cluster. (size ok >= 64.0vx)	0.318259	0.00866488	23.1667	0.449402	2.11651	7.03088	3.81996	0.960562	1.16646	0.00292208	426.004	0.00283298
1	1.60634	3.9181	0.922083	6.73013	3.26111	3.94466	4.47868	0.27199	3.10868	0.108677	1.606344223022461|1.606344223022461|4.118393421173096|	3.9180958712057317|3.9067457848125025|4.9396036465962725|	0.922083285399814|0.9161799332547135|0.8785428896119613|	6.730126857757568|6.730126857757568|6.157653331756592|	17.472|17.28|0.192|	273|270|3|	1069.6401728391647|1054.821361899376|14.818810939788818|	0.278378	3.16246	0.16246	2.61229	8.83719	5.83719	17.472	273	0.514618	6327.43	2.76131	1	64	0.3125	Absolute bounds: 0.0 <-> 20.0	6.0 <-> 22.0	4	4	4	Cluster(s) of 273.0 47.0 voxels is(are) detected. If more than one cluster the texture calculation is only performed on the largest cluster. (size ok >= 64.0vx)	0.463004	0.017767	5.8972	0.64701	1.86251	6.18711	1.88767	0.927434	1.33505	0.00707729	177.996	0.00661321
1	2.09127	5.61262	1.63843	10.2698	4.30446	5.58328	6.84737	0	0	133.625	2.0912737326298725|2.0912737326298725|3.1876379314766723|	2.4019	1.638431167375399|1.6780838877636557|1.244680322872871|	10.26982311347524|10.26982311347524|8.397822878299621|	23.808|20.992|2.816|	372|328|44|	2087.8963498985895|1824.6805766002894|263.21577329830035|	0.095634	2.4838	-0.516203	1.30986	4.35126	0.0556278	23.808	372	0.536719	7456.8	3.19279	1	64	0.3125	Absolute bounds: 0.0 <-> 20.0	7.0 <-> 33.0	4	4	4	Cluster(s) of 372.0 voxels is(are) detected. If more than one cluster the texture calculation is only performed on the largest cluster. (size ok >= 64.0vx)	0.334866	0.0075112	18.011	0.643601	2.2179	7.36772	3.43427	0.959206	1.19588	0.00397965	366.833	0.00383001
1	1.19209	2.15426	0.449325	3.07669	1.86566	2.13611	2.52027	-0.12228	2.61049	-0.389509	1.1920897960662842|1.1920897960662842|	2.1542555288392666|2.1542555288392666|	0.4493248380071391|0.4493248380071391|	3.0766942501068115|3.0766942501068115|	3.136|3.136|	49|49|	105.55852091312408|105.55852091312408|	-0.255474	2.68527	-0.314731	3.88207	18.0606	15.0606	3.136	49	NaN	NaN	NaN	1	64	0.3125	Absolute bounds: 0.0 <-> 20.0	4.0 <-> 10.0	4	4	4	Cluster(s) of 49.0 voxels is(are) detected. If more than one cluster the texture calculation is only performed on the largest cluster. (size too small < 64.0vx)	0.551319	0.0555393	2.24715	0.51207	1.3192	4.38227	1.19434	0.942257	1.26262	0.0199921	61.6372	0.018818
1	4.09167	8.29594	2.21027	13.0361	6.57456	8.29779	9.99883	0.0817976	2.04839	-0.951608	4.091667175292969|4.091667175292969|6.938666343688965|	8.29593882958094|8.035118877186493|10.311365734447131|	2.210274568592113|2.1107835618952597|1.9025532032314132|	13.03610897064209|13.03610897064209|12.535381317138672|	6.144|5.44|0.704|	96|85|11|	796.4101276397705|682.985104560852|113.42502307891846|	0.0737317	2.06634	-0.933663	1.05187	2.7989	-0.201102	6.144	96	0.836895	1938.42	3.1696	1	64	0.3125	Absolute bounds: 0.0 <-> 20.0	14.0 <-> 42.0	4	4	4	Cluster(s) of 96.0 voxels is(are) detected. If more than one cluster the texture calculation is only performed on the largest cluster. (size ok >= 64.0vx)	0.238569	0.0109081	50.6003	0.486826	1.98413	6.59114	5.83148	0.977984	1.09191	0.00172691	778.99	0.00169446
1	2.69538	4.52385	0.805984	6.40329	3.90371	4.52111	5.16056	0.0119562	2.36955	-0.630445	2.6953787803649902|2.6953787803649902|4.385282516479492|	4.523850851779361|4.517498313730411|5.106166839599609|	0.8059842132518851|0.8062761583831463|0.5134907311760168|	6.4032883644104|6.4032883644104|5.5424604415893555|	17.792|17.6|0.192|	278|275|3|	1257.6305367946625|1242.3120362758636|15.318500518798828|	-0.0423394	2.39782	-0.602183	2.36825	7.08461	4.08461	17.792	278	0.460002	7164.85	2.48323	1	64	0.3125	Absolute bounds: 0.0 <-> 20.0	9.0 <-> 21.0	4	4	4	Cluster(s) of 278.0 voxels is(are) detected. If more than one cluster the texture calculation is only performed on the largest cluster. (size ok >= 64.0vx)	0.484045	0.021142	4.72781	0.628863	1.76785	5.87266	1.69412	0.925049	1.36862	0.00501422	227.816	0.00468709
1	3.52129	10.3821	3.38643	19.879	7.87809	9.72836	12.8122	0.541184	2.88367	-0.116326	3.5212907791137695|3.5212907791137695|9.175408363342285|13.644621849060059|	10.382105562274013|9.29711816026203|13.612237280065363|13.644621849060059|	3.3864333943418092|2.8558278412178972|2.7486165001330476|0.0|	19.879037857055664|19.681554794311523|19.879037857055664|13.644621849060059|	11.456|8.576|2.816|0.064|	179|134|44|1|	1858.396895647049|1245.813833475113|598.938440322876|13.644621849060059|	0.543994	2.88388	-0.116116	1.16116	3.65109	0.651087	11.456	179	0.823353	2984.83	3.83807	1	64	0.3125	Absolute bounds: 0.0 <-> 20.0	12.0 <-> 64.0	4	4	4	Cluster(s) of 179.0 voxels is(are) detected. If more than one cluster the texture calculation is only performed on the largest cluster. (size ok >= 64.0vx)	0.192225	0.00530451	117.788	0.515622	2.30265	7.64925	8.65701	0.979992	1.08206	0.00123027	1254.32	0.00120755
1	1.51394	5.16921	1.53962	10.3907	4.0401	5.03692	6.01504	8.8096	8.8096	283.852	1.5139372122070256|1.5139372122070256|3.5295861275316156|4.343767707756001|5.083132194954885|	6.365111402405318|4.872552990014277|7.848587873976546|8.598582168962192|8.211163108483259|9.511319981827171|	1.5396238463909149|1.3455582920244658|1.4803096500374384|0.5015056641548091|0.0|	10.390714627337843|9.959418705406506|10.390714627337843|6.42103064862863|5.083132194954885|	54.912|38.464|14.912|1.472|0.064|	858|601|233|23|1|	4435.1803955011355|2839.028433314077|1473.2193774463071|117.84945254579583|5.083132194954885|	0.598331	3.37207	0.372067	1.2902	4.28597	0.0604784	54.912	858	0.637028	10967.4	5.00684	1	64	0.3125	Absolute bounds: 0.0 <-> 20.0	5.0 <-> 34.0	4	4	4	Cluster(s) of 858.0 voxels is(are) detected. If more than one cluster the texture calculation is only performed on the largest cluster. (size ok >= 64.0vx)	0.321195	0.0052062	24.241	0.512087	2.39957	7.97121	3.84861	0.953775	1.21318	0.00452082	315.204	0.00433606
1	1.55971	6.36511	2.31142	12.4435	4.61927	6.17385	8.04482	10.7444	10.7444	435.475	1.5597094239785747|1.5597094239785747|4.251576280814788|4.590197389779291|4.706491495743421|7.405199158531559|	2.42691	2.311419204357432|1.6049123999504284|1.6644769752640274|1.886773353166964|1.6741071415718225|1.2636719791908138|	12.443471362068976|9.755024908208725|12.067225415587473|12.443471362068976|10.63065130830637|10.517777200536784|	68.416|36.416|22.144|7.68|1.92|0.256|	1069|569|346|120|30|4|	6804.304089171283|2772.482651318124|2715.6114043958883|1031.8298602754635|246.33489325449773|38.045279927308684|	0.223752	2.27876	-0.721237	1.46377	4.86252	0.0374838	68.416	1069	0.763084	10601.1	6.45368	1	64	0.3125	Absolute bounds: 0.0 <-> 20.0	5.0 <-> 40.0	4	4	4	Cluster(s) of 1069.0 voxels is(are) detected. If more than one cluster the texture calculation is only performed on the largest cluster. (size ok >= 64.0vx)	0.260869	0.00244881	44.0375	0.568856	2.68806	8.92955	5.29903	0.966843	1.14567	0.00374472	485.889	0.00365493
1	1.10557	2.09402	0.331538	2.72188	1.87635	2.06321	2.38943	-0.317305	3.07002	0.0700217	1.105567455291748|1.105567455291748|2.600419044494629|	2.0940192395990547|2.086228473369892|2.600419044494629|	0.33153844303236124|0.3280287225428838|0.0|	2.7218759059906006|2.7218759059906006|2.600419044494629|	4.224|4.16|0.064|	66|65|1|	138.2052698135376|135.60485076904297|2.600419044494629|	-0.263987	3.02247	0.0224709	4.61337	24.9198	21.9198	4.224	66	0.699124	1807.5	2.33692	1	64	0.3125	Absolute bounds: 0.0 <-> 20.0	4.0 <-> 9.0	4	4	4	Cluster(s) of 66.0 voxels is(are) detected. If more than one cluster the texture calculation is only performed on the largest cluster. (size ok >= 64.0vx)	0.63314	0.0974331	1.2058	0.376602	1.07875	3.58353	0.850745	0.882002	1.55888	0.0215629	51.8723	0.019355
1	0.454816	3.2948	2.51107	13.5597	1.62152	2.28256	4.0199	11.6368	11.6368	328.742	0.45481639783617567|0.45481639783617567|1.1610530588676227|1.2232019114490384|1.5282961343048953|2.6921741296201276|	4.31138	2.511066322164896|0.7376321945606615|2.1635070835880317|3.0501034172496566|2.765529639891061|1.953568972328247|	13.559744426702991|5.627293462358693|11.316736863812821|13.559744426702991|12.455189595319553|8.91270658616088|	99.776|42.432|29.888|18.496|8.0|0.96|	1559|663|467|289|125|15|	5136.586414278797|1157.9089188932714|1654.9046153337013|1513.357830085339|717.2737330315346|93.14131693495034|	1.70143	5.42975	2.42975	1.31488	4.36793	0.0706473	99.776	1559	0.822502	12648.3	7.88851	1	64	0.3125	Absolute bounds: 0.0 <-> 20.0	2.0 <-> 44.0	4	4	4	Cluster(s) of 1559.0 voxels is(are) detected. If more than one cluster the texture calculation is only performed on the largest cluster. (size ok >= 64.0vx)	0.370485	0.00771728	30.3257	0.785756	2.43223	8.07968	3.83315	0.923609	1.44703	0.0217353	197.826	0.0198116
1	1.90752	3.555	0.596293	4.72076	3.09427	3.61702	3.98396	-0.211856	2.42366	-0.576341	1.9075242280960083|1.9075242280960083|4.126659393310547|	3.5550041781332244|3.5344564868498214|4.21766722202301|	0.5962926980131787|0.593493258318255|0.1012059728088783|	4.720758438110352|4.720758438110352|4.3887619972229|	8.512|8.256|0.256|	133|129|4|	472.81555569171906|455.944886803627|16.87066888809204|	-0.201302	2.3968	-0.603201	2.91403	10.2686	7.26856	8.512	133	0.558892	3607.26	2.35969	1	64	0.3125	Absolute bounds: 0.0 <-> 20.0	7.0 <-> 16.0	4	4	4	Cluster(s) of 133.0 voxels is(are) detected. If more than one cluster the texture calculation is only performed on the largest cluster. (size ok >= 64.0vx)	0.492616	0.0336066	4.09084	0.374671	1.54876	5.14487	1.59858	0.9319	1.30288	0.00791493	142.735	0.00746856
1	2.45209	5.17614	1.37729	8.28599	4.08622	5.22709	6.14441	0.157205	2.30007	-0.699931	2.452085494995117|2.452085494995117|5.156121730804443|	5.176142798529731|4.978253939380385|6.981878638267517|	1.3772876664761495|1.2606001796774036|1.042907944157879|	8.285990715026855|7.725311279296875|8.285990715026855|	5.184|4.672|0.512|	81|73|8|	419.2675666809082|363.41253757476807|55.85502910614014|	0.153688	2.32734	-0.672657	1.85655	5.42514	2.42514	5.184	81	0.825946	1753.78	2.9559	1	64	0.3125	Absolute bounds: 0.0 <-> 20.0	8.0 <-> 27.0	4	4	4	Cluster(s) of 81.0 voxels is(are) detected. If more than one cluster the texture calculation is only performed on the largest cluster. (size ok >= 64.0vx)	0.266447	0.0163387	31.3358	0.219967	1.82708	6.06943	4.66841	0.972681	1.13	0.00435144	310.206	0.0042484
1	2.26681	3.70861	0.544685	4.93596	3.31669	3.68401	4.10432	-0.0990841	2.8464	-0.153601	2.2668066024780273|2.2668066024780273|3.8869805335998535|	3.7086142706421192|3.6736135001134387|4.203625168119157|	0.544684647986219|0.5411937318362049|0.29653210547153686|	4.935962677001953|4.935962677001953|4.756341934204102|	6.784|6.336|0.448|	106|99|7|	393.1131126880646|363.68773651123047|29.425376176834106|	-0.105641	2.75931	-0.240693	3.31948	13.1641	10.1641	6.784	106	0.70437	2460.41	2.75727	1	64	0.3125	Absolute bounds: 0.0 <-> 20.0	8.0 <-> 16.0	4	4	4	Cluster(s) of 106.0 voxels is(are) detected. If more than one cluster the texture calculation is only performed on the largest cluster. (size ok >= 64.0vx)	0.492686	0.0381546	3.92289	0.295621	1.49596	4.96948	1.57365	0.922206	1.37161	0.00703088	155.262	0.00653658
1	0.923406	2.13476	0.636328	3.30466	1.62861	2.10296	2.64372	0.0282764	2.07547	-0.924528	0.9234063029289246|0.9234063029289246|2.027066469192505|	2.1347589135169995|2.1367532180415254|2.027066469192505|	0.6363282673180131|0.6420228315174568|0.0|	3.3046560287475586|3.3046560287475586|2.027066469192505|	3.52|3.456|0.064|	55|54|1|	117.4117402434349|115.3846737742424|2.027066469192505|	-0.0304891	2.16149	-0.838506	2.97549	11.1948	8.19485	3.52	55	NaN	NaN	NaN	1	64	0.3125	Absolute bounds: 0.0 <-> 20.0	3.0 <-> 11.0	4	4	4	Cluster(s) of 55.0 voxels is(are) detected. If more than one cluster the texture calculation is only performed on the largest cluster. (size too small < 64.0vx)	0.551319	0.0555393	2.24715	0.51207	1.3192	4.38227	1.19434	0.942257	1.26262	0.0199921	61.6372	0.018818
1	1.95394	7.72781	1.8753	12.0302	6.46203	7.98192	8.98611	-0.3564	2.88963	-0.110366	1.9539371728897095|1.9539371728897095|6.260047912597656|	7.727805376278203|7.60289107503631|8.873653870362503|	1.8753014236491654|1.8988925466718394|1.1153054261976196|	12.030179977416992|12.030179977416992|12.021584510803223|	33.856|30.528|3.328|	529|477|52|	4088.0090440511703|3626.5790427923203|461.4300012588501|	-0.346288	2.88246	-0.117543	1.53665	4.33381	1.33381	33.856	529	0.499567	10130.9	3.34186	1	64	0.3125	Absolute bounds: 0.0 <-> 20.0	7.0 <-> 39.0	4	4	4	Cluster(s) of 529.0 voxels is(are) detected. If more than one cluster the texture calculation is only performed on the largest cluster. (size ok >= 64.0vx)	0.310097	0.00557797	31.5872	0.504045	2.3834	7.91747	4.37268	0.956991	1.196	0.00204814	667.072	0.00198155
1	0.363362	1.80241	0.556822	3.9173	1.42795	1.75625	2.11961	3.3694	3.3694	420.696	0.3633620003339644|0.3633620003339644|1.0135887598048399|1.4725724581422668|1.6829398086453864|	2.7196323528719137|2.6673176562988843|3.6612968911864385|	0.5568221919612795|0.4320029248099487|0.44869716623774747|0.5517906135917952|0.49663756375167845|	3.9172976878822965|3.4806256883822755|3.6272453518409122|3.9172976878822965|3.6718689169524623|	233.408|145.088|71.616|14.4|2.304|	3647|2267|1119|225|36|	6573.375124908403|3548.768792236891|2337.358068829698|579.0779401250395|108.1703237167753|	0.545642	3.426	0.426004	0.862608	2.86552	0.163666	233.408	3647	0.428055	42828	5.44989	1	64	0.3125	Absolute bounds: 0.0 <-> 20.0	2.0 <-> 13.0	4	4	4	Cluster(s) of 3647.0 voxels is(are) detected. If more than one cluster the texture calculation is only performed on the largest cluster. (size ok >= 64.0vx)	0.553099	0.0330856	2.81631	0.582652	1.63169	5.42034	1.28057	0.86011	1.87436	0.0350265	41.8645	0.030964
1	1.10958	2.71963	0.796662	4.06299	2.10969	2.87274	3.28019	0	0	6.61415	1.109583640440448|1.109583640440448|3.44398977978031|	4.10004	0.7966623143856041|0.7844151622599698|0.21730711140612868|	4.062985899044236|4.062985899044236|3.878604002592567|	2.432|2.304|0.128|	38|36|2|	103.34602940913271|96.02343562675983|7.322593782372877|	-0.306655	2.33483	-0.665174	0.977928	3.24861	0.119114	2.432	38	0	0	0	1	64	0.3125	Absolute bounds: 0.0 <-> 20.0	4.0 <-> 14.0	4	4	4	Cluster(s) of 38.0 voxels is(are) detected. If more than one cluster the texture calculation is only performed on the largest cluster. (size too small < 64.0vx)	0.551319	0.0555393	2.24715	0.51207	1.3192	4.38227	1.19434	0.942257	1.26262	0.0199921	61.6372	0.018818
1	1.19886	3.33005	0.612111	4.57537	2.92476	3.29687	3.74572	-0.279503	3.21879	0.218791	1.1988619565963745|1.1988619565963745|3.084028959274292|	3.3300465809611177|3.2641780821900612|4.025325179100037|	0.6121105369335931|0.5809376720414821|0.4878922485603205|	4.575366497039795|4.575366497039795|4.55509614944458|	13.312|12.16|1.152|	208|190|18|	692.6496888399124|620.1938356161118|72.45585322380066|	-0.320314	3.38717	0.387172	3.092	11.5297	8.52965	13.312	208	0.703211	3862.73	3.44627	1	64	0.3125	Absolute bounds: 0.0 <-> 20.0	4.0 <-> 15.0	4	4	4	Cluster(s) of 208.0 voxels is(are) detected. If more than one cluster the texture calculation is only performed on the largest cluster. (size ok >= 64.0vx)	0.464	0.0274268	5.7593	0.234417	1.65852	5.50948	1.87578	0.919066	1.39409	0.00933836	126.783	0.00871378
1	2.3226	7.98272	2.39967	14.8473	6.22097	7.79148	9.5308	0.282562	2.74553	-0.254466	2.322599172592163|2.322599172592163|7.777028560638428|9.915711402893066|	7.982718526048863|7.618389030536965|10.750727819841964|9.915711402893066|	2.3996664111365855|2.2200818599797496|1.8773005028335148|0.0|	14.847293853759766|13.491568565368652|14.847293853759766|9.915711402893066|	24.064|21.248|2.752|0.064|	376|332|43|1|	3001.5021657943726|2529.305158138275|462.28129625320435|9.915711402893066|	0.281705	2.73811	-0.261889	1.04408	2.98811	-0.0118893	24.064	376	0.538016	7492.06	3.21194	1	64	0.3125	Absolute bounds: 0.0 <-> 20.0	8.0 <-> 48.0	4	4	4	Cluster(s) of 376.0 voxels is(are) detected. If more than one cluster the texture calculation is only performed on the largest cluster. (size ok >= 64.0vx)	0.235428	0.00396184	69.1776	0.425364	2.46176	8.17778	6.54994	0.97587	1.10223	0.00203515	736.779	0.00199616
1	1.79872	2.46528	0.289444	3.05273	2.27681	2.45315	2.68828	-0.200813	2.70591	-0.294086	1.7987185716629028|1.7987185716629028|	2.4652751739635024|2.4652751739635024|	0.2894444189480563|0.2894444189480563|	3.052727222442627|3.052727222442627|	2.752|2.752|	43|43|	106.0068324804306|106.0068324804306|	-0.345041	3.233	0.233001	5.12462	29.0936	26.0936	2.752	43	NaN	NaN	NaN	1	64	0.3125	Absolute bounds: 0.0 <-> 20.0	6.0 <-> 10.0	4	4	4	Cluster(s) of 43.0 voxels is(are) detected. If more than one cluster the texture calculation is only performed on the largest cluster. (size too small < 64.0vx)	0.303239	0.00378221	30.9554	0.50165	2.53957	8.43627	4.32546	0.958374	1.19289	0.00297201	486.991	0.00287942
1	2.10767	3.18213	0.538749	4.06479	2.75825	3.11043	3.63465	-0.0314597	1.81861	-1.18139	2.1076695919036865|2.1076695919036865|	3.1821296449567447|3.1821296449567447|	0.5387489346338096|0.5387489346338096|	4.064791202545166|4.064791202545166|	3.904|3.904|	61|61|	194.10990834236145|194.10990834236145|	-0.0342586	1.85753	-1.14247	3.19516	11.9196	8.91962	3.904	61	NaN	NaN	NaN	1	64	0.3125	Absolute bounds: 0.0 <-> 20.0	7.0 <-> 14.0	4	4	4	Cluster(s) of 61.0 voxels is(are) detected. If more than one cluster the texture calculation is only performed on the largest cluster. (size too small < 64.0vx)	0.551319	0.0555393	2.24715	0.51207	1.3192	4.38227	1.19434	0.942257	1.26262	0.0199921	61.6372	0.018818
1	1.53425	4.30843	1.41182	8.25868	3.26029	4.07435	5.26125	0.631417	3.05099	0.0509933	1.534252405166626|1.534252405166626|6.351590633392334|	4.308429837226868|4.246901089018517|7.107987880706787|	1.4118219326580548|1.3595716766270578|0.7563972473144531|	8.25867748260498|8.25867748260498|7.86438512802124|	5.952|5.824|0.128|	93|91|2|	400.6839748620987|386.4679991006851|14.215975761413574|	0.593806	3.0188	0.0188023	2.27221	7.64384	4.64384	5.952	93	0.589211	2695.6	2.20804	1	64	0.3125	Absolute bounds: 0.0 <-> 20.0	5.0 <-> 27.0	4	4	4	Cluster(s) of 93.0 51.0 voxels is(are) detected. If more than one cluster the texture calculation is only performed on the largest cluster. (size ok >= 64.0vx)	0.302708	0.017814	28.7559	0.35102	1.78631	5.93398	4.18825	0.97662	1.09352	0.00679224	225.963	0.00665222
1	1.81189	3.80127	0.830771	6.97293	3.22263	3.66416	4.2053	0.863137	4.05193	1.05193	1.8118860721588135|1.8118860721588135|3.359931230545044|	3.8012710826497687|3.6423339295311075|4.9857312951769135|	0.8307714032682865|0.6729217768971709|0.9315890787309038|	6.972934246063232|5.8260345458984375|6.972934246063232|	22.72|20.032|2.688|	355|313|42|	1349.4512343406677|1140.0505199432373|209.40071439743042|	0.846667	4.08701	1.08701	2.95353	10.8337	7.83366	22.72	355	0.500457	7751.57	2.93102	1	64	0.3125	Absolute bounds: 0.0 <-> 20.0	6.0 <-> 23.0	4	4	4	Cluster(s) of 7.0 355.0 voxels is(are) detected. If more than one cluster the texture calculation is only performed on the largest cluster. (size ok >= 64.0vx)	0.468012	0.0193026	6.4989	0.576631	1.85529	6.16314	1.93306	0.918441	1.38332	0.00707721	168.275	0.00653784
1	1.46053	2.4694	0.448474	3.44784	2.12588	2.47665	2.80746	-0.0423782	2.43909	-0.56091	1.460526943206787|1.460526943206787|2.094670295715332|	2.4693961220128218|2.4044583149192746|2.882947419819079|	0.448474334312597|0.42787795457672434|0.34379852986594805|	3.4478421211242676|3.4328625202178955|3.4478421211242676|	8.96|7.744|1.216|	140|121|19|	345.71545708179474|290.93945610523224|54.7760009765625|	-0.106287	2.42456	-0.575439	3.36555	13.2808	10.2808	8.96	140	0.667825	3123.87	2.86824	1	64	0.3125	Absolute bounds: 0.0 <-> 20.0	5.0 <-> 12.0	4	4	4	Cluster(s) of 140.0 voxels is(are) detected. If more than one cluster the texture calculation is only performed on the largest cluster. (size ok >= 64.0vx)	0.563579	0.0487173	2.17672	0.489063	1.39759	4.64268	1.16091	0.888023	1.64146	0.0163132	71.213	0.014815
1	3.06993	5.70122	1.1225	8.50135	4.86517	5.6955	6.43441	0.214325	2.50637	-0.493633	3.0699303150177|3.0699303150177|5.007363796234131|5.731044769287109|	5.701222200853277|5.288713833240612|6.700913084877865|6.5336107254028315|	1.1224971718046135|0.9515952191297947|0.8998355827879683|0.448865686208657|	8.50134563446045|7.770047187805176|8.50134563446045|7.836066722869873|	26.56|18.688|6.912|0.96|	415|292|108|15|	2366.0072133541107|1544.3044393062592|723.6986131668091|98.00416088104248|	0.220721	2.50861	-0.491386	1.90439	5.12858	2.12858	26.56	415	0.666852	6455.66	4.11422	1	64	0.3125	Absolute bounds: 0.0 <-> 20.0	10.0 <-> 28.0	4	4	4	Cluster(s) of 415.0 voxels is(are) detected. If more than one cluster the texture calculation is only performed on the largest cluster. (size ok >= 64.0vx)	0.353606	0.00894535	15.2933	0.389292	2.1367	7.09797	3.11332	0.949694	1.239	0.00322836	361.812	0.00308391
1	1.61831	6.53124	1.81822	12.3783	5.28532	6.49618	7.8046	0.0732883	2.83833	-0.161671	1.6183074712753296|1.6183074712753296|3.9137790203094482|6.507661819458008|	6.531243231026667|5.8620822571510764|7.762658318535232|8.511634360660208|	1.818215806249605|1.6444556827542285|1.3964447151224684|1.0148595859787721|	12.37833023071289|11.457271575927734|12.37833023071289|11.267895698547363|	88.768|58.624|27.328|2.816|	1387|916|427|44|	9058.834361433983|5369.667347550392|3314.6551020145416|374.5119118690491|	0.0688365	2.83666	-0.163343	1.25664	3.05061	0.0506095	88.768	1387	0.468309	20549	4.31983	1	64	0.3125	Absolute bounds: 0.0 <-> 20.0	6.0 <-> 40.0	4	4	4	Cluster(s) of 1387.0 voxels is(are) detected. If more than one cluster the texture calculation is only performed on the largest cluster. (size ok >= 64.0vx)	0.303239	0.00378221	30.9554	0.50165	2.53957	8.43627	4.32546	0.958374	1.19289	0.00297201	486.991	0.00287942
1	2.47001	4.23304	0.68418	5.8669	3.75762	4.25613	4.7847	-0.267522	2.65661	-0.343389	2.470008611679077|2.470008611679077|3.857822895050049|	4.2330444653828945|4.229142436981201|4.428145885467529|	0.6841799523513957|0.6861908792309327|0.5398986708540374|	5.866897106170654|5.866897106170654|5.15294885635376|	9.792|9.6|0.192|	153|150|3|	647.6558032035828|634.3713655471802|13.284437656402588|	-0.3294	2.74677	-0.253232	3.10774	12.4188	9.41879	9.792	153	0.595097	3719.44	2.63266	1	64	0.3125	Absolute bounds: 0.0 <-> 20.0	8.0 <-> 19.0	4	4	4	Cluster(s) of 153.0 voxels is(are) detected. If more than one cluster the texture calculation is only performed on the largest cluster. (size ok >= 64.0vx)	0.460126	0.0271454	5.85588	0.345029	1.66298	5.52429	1.90043	0.931528	1.30657	0.00564005	199.503	0.00531028
1	2.18424	4.45479	0.980484	6.93663	3.64209	4.50663	5.27228	-0.146661	2.34238	-0.657623	2.184238910675049|2.184238910675049|4.287041664123535|	4.454785990715028|4.4569093366212496|4.287041664123535|	0.9804844658236358|0.986487751849543|0.0|	6.936630725860596|6.936630725860596|4.287041664123535|	5.12|5.056|0.064|	80|79|1|	356.38287925720215|352.0958375930786|4.287041664123535|	-0.156035	2.4577	-0.542304	2.34241	7.60681	4.60681	5.12	80	0.667381	2152.57	2.37855	1	64	0.3125	Absolute bounds: 0.0 <-> 20.0	7.0 <-> 23.0	4	4	4	Cluster(s) of 80.0 voxels is(are) detected. If more than one cluster the texture calculation is only performed on the largest cluster. (size ok >= 64.0vx)	0.358856	0.0270628	15.1421	0.220294	1.63534	5.43249	3.08644	0.961368	1.17393	0.00552227	225.213	0.0053529
1	2.02336	8.87681	3.66244	19.2315	5.90853	8.43567	11.6391	0.395269	2.34274	-0.657264	2.023355007171631|2.023355007171631|4.575136661529541|5.311649322509766|	8.876806615083629|6.987059845598205|12.058293429287998|11.883582909901937|	3.6624403458178234|2.499228834197941|2.981757944332962|3.5257303592904323|	19.231454849243164|14.815120697021484|19.231454849243164|17.837831497192383|	31.424|19.648|9.856|1.92|	491|307|154|30|	4358.512048006058|2145.027372598648|1856.9771881103516|356.5074872970581|	0.391483	2.3463	-0.653703	0.534891	2.282	-0.718001	31.424	491	0.768949	6262.69	5.01765	1	64	0.3125	Absolute bounds: 0.0 <-> 20.0	7.0 <-> 62.0	4	4	4	Cluster(s) of 491.0 voxels is(are) detected. If more than one cluster the texture calculation is only performed on the largest cluster. (size ok >= 64.0vx)	0.179909	0.00212305	135.318	0.505014	2.71715	9.02618	9.43077	0.981109	1.077	0.00217635	972.04	0.00213942
1	1.2164	2.23412	0.38074	3.172	2.02032	2.27529	2.50844	-0.470386	2.96843	-0.031574	1.216400146484375|1.216400146484375|	2.234116256237031|2.234116256237031|	0.3807404759558165|0.3807404759558165|	3.171997547149658|3.171997547149658|	7.296|7.296|	114|114|	254.68925321102142|254.68925321102142|	-0.429966	3.05571	0.0557121	4.21705	20.5176	17.5176	7.296	114	0.482161	3772.95	1.93376	1	64	0.3125	Absolute bounds: 0.0 <-> 20.0	4.0 <-> 11.0	4	4	4	Cluster(s) of 77.0 114.0 voxels is(are) detected. If more than one cluster the texture calculation is only performed on the largest cluster. (size ok >= 64.0vx)	0.560083	0.0903369	2.6823	0.15228	1.15132	3.8246	1.24861	0.911785	1.40766	0.0190387	60.1058	0.0176102
1	2.25755	7.09693	2.36492	12.9426	5.32921	6.81925	8.84705	0.273252	2.35773	-0.642273	2.2575454711914062|2.2575454711914062|5.350849151611328|8.367568969726562|	7.096933969744927|5.948904886637645|9.334905430510801|10.508574417659217|	2.3649212258385006|1.7190257170355359|1.6195130671254205|1.16161388899147|	12.942594528198242|10.215559005737305|12.942594528198242|12.389862060546875|	20.736|14.016|5.824|0.896|	324|219|91|14|	2299.406606197357|1302.810170173645|849.4763941764832|147.120041847229|	0.261689	2.34664	-0.653364	1.09868	3.22844	0.228435	20.736	324	0.810952	4500.96	4.60701	1	64	0.3125	Absolute bounds: 0.0 <-> 20.0	8.0 <-> 42.0	4	4	4	Cluster(s) of 324.0 voxels is(are) detected. If more than one cluster the texture calculation is only performed on the largest cluster. (size ok >= 64.0vx)	0.250272	0.0042077	49.4034	0.552974	2.44475	8.12127	5.66896	0.969619	1.13054	0.00272504	593.384	0.00265119
1	3.86944	14.4243	5.28207	36.3599	10.6003	13.5024	17.4193	0.828073	3.59913	0.599129	3.8694403171539307|3.8694403171539307|10.374979019165039|	14.424278385498944|13.344300180230682|20.66562482330696|	5.282074024117161|4.438417035106163|5.440471760949923|	36.35986328125|30.138940811157227|36.35986328125|	70.72|60.288|10.432|	1105|942|163|	15938.827615976334|12570.330769777298|3368.4968461990356|	0.00488104	1.93251	-1.06749	5.13818	36.2349	33.2349	70.72	1105	0.407218	20308.9	3.48222	1	64	0.3125	Absolute bounds: 0.0 <-> 20.0	13.0 <-> 64.0	4	4	4	Cluster(s) of 1105.0 voxels is(are) detected. If more than one cluster the texture calculation is only performed on the largest cluster. (size ok >= 64.0vx)	0.27637	0.0158544	137.535	0.594287	2.60125	8.64116	8.64651	0.946802	1.41593	0.000728064	2024.5	0.000708665
1	0.836137	3.18264	1.01114	6.06797	2.36806	3.08176	3.92238	4.92802	4.92802	94.7153	0.8361371087924567|0.8361371087924567|1.8544327115215538|3.556568861425376|	3.77023	1.0111367676814538|0.9594073187515648|0.9673153462880087|0.49421692355400637|	6.067966557732461|6.067966557732461|5.706635763091072|4.545002708533389|	29.76|24.832|4.8|0.128|	465|388|75|2|	1479.9268870290382|1179.5834427700415|292.24187268903785|8.101571569958764|	0.340709	2.34732	-0.652676	1.10661	3.67608	0.0872193	29.76	465	0.546147	8503.48	3.49974	1	64	0.3125	Absolute bounds: 0.0 <-> 20.0	3.0 <-> 20.0	4	4	4	Cluster(s) of 465.0 voxels is(are) detected. If more than one cluster the texture calculation is only performed on the largest cluster. (size ok >= 64.0vx)	0.441686	0.0127938	7.28288	0.666869	1.99116	6.6145	2.11801	0.925122	1.38911	0.0119517	125.102	0.0110698
1	1.73773	3.01612	0.497387	4.32398	2.63634	3.06843	3.38466	-0.100781	2.46851	-0.53149	1.7377325296401978|1.7377325296401978|3.788569927215576|	3.0161193937598587|3.006756356990698|3.788569927215576|	0.49738749937403726|0.4930242330901891|0.0|	4.323979377746582|4.323979377746582|3.788569927215576|	10.688|10.56|0.128|	167|165|2|	503.6919387578964|496.11479890346527|7.577139854431152|	-0.107665	2.51296	-0.487039	3.23986	12.2552	9.25522	10.688	167	0.47365	4954.02	2.15744	1	64	0.3125	Absolute bounds: 0.0 <-> 20.0	6.0 <-> 14.0	4	4	4	Cluster(s) of 167.0 voxels is(are) detected. If more than one cluster the texture calculation is only performed on the largest cluster. (size ok >= 64.0vx)	0.544573	0.038635	3.11906	0.446331	1.49165	4.95516	1.34497	0.917375	1.38827	0.0105441	105.844	0.00967826
1	0.625946	2.73561	0.942764	5.58248	2.00007	2.60856	3.43599	0.366587	2.46138	-0.538624	0.6259464621543884|0.6259464621543884|1.7112785577774048|2.5091588497161865|	2.7356085247368815|2.1980230881358094|3.5099681543288304|4.05905768275261|	0.9427638201608606|0.634465358807105|0.6949619510429735|0.64669189526579|	5.582475662231445|4.266107559204102|5.176819324493408|5.582475662231445|	89.408|54.272|31.552|3.584|	1397|848|493|56|	3821.6451090574265|1863.9235787391663|1730.414300084114|227.30723023414612|	0.365322	2.45464	-0.545356	2.23818	6.74537	3.74537	89.408	1397	0.593908	16281.1	5.49154	1	64	0.3125	Absolute bounds: 0.0 <-> 20.0	3.0 <-> 18.0	4	4	4	Cluster(s) of 1397.0 voxels is(are) detected. If more than one cluster the texture calculation is only performed on the largest cluster. (size ok >= 64.0vx)	0.41385	0.0109563	9.09351	0.491353	2.05488	6.82617	2.37673	0.920531	1.40314	0.0171712	94.084	0.0160118
1	1.41755	6.35997	2.01497	11.8534	4.81118	6.43515	7.91341	0.0397996	2.35522	-0.644783	1.4175537824630737|1.4175537824630737|4.325512409210205|6.441218376159668|8.201777458190918|	6.359973670410635|5.24271149938192|7.814647681257695|8.366015961964926|8.570205330848694|	2.0149678349976514|1.579748278792812|1.5167164901876344|0.9149548293783714|0.2693691739540927|	11.853421211242676|10.441938400268555|11.695577621459961|11.853421211242676|9.048667907714844|	67.392|39.296|22.784|4.8|0.512|	1053|614|356|75|8|	6697.052274942398|3219.0248606204987|2782.0145745277405|627.4511971473694|68.56164264678955|	0.0395291	2.35373	-0.646275	0.921996	2.2235	-0.776501	67.392	1053	0.626731	12778.4	5.27391	1	64	0.3125	Absolute bounds: 0.0 <-> 20.0	5.0 <-> 38.0	4	4	4	Cluster(s) of 1053.0 voxels is(are) detected. If more than one cluster the texture calculation is only performed on the largest cluster. (size ok >= 64.0vx)	0.296014	0.00341707	32.0824	0.571326	2.56577	8.52329	4.42832	0.959146	1.18134	0.00339066	472.068	0.00328761
1	0.901138	1.96412	0.398875	3.06131	1.67525	1.99241	2.26802	0	0	73.411	0.9011379175781826|0.9011379175781826|1.4987009468319457|	5.615253977457945|5.15634638807579|7.197277509275377|	0.3988752387340143|0.4050474666665148|0.29993356561502604|	3.06131253563899|3.06131253563899|2.828039202388368|	37.376|32.576|4.8|	584|509|75|	1147.046301812922|986.5510843385109|160.49521747441088|	-0.182188	2.61884	-0.381159	0.720549	2.39361	0.215613	37.376	584	0.435709	12407.5	3.01238	1	64	0.3125	Absolute bounds: 0.0 <-> 20.0	3.0 <-> 10.0	4	4	4	Cluster(s) of 584.0 voxels is(are) detected. If more than one cluster the texture calculation is only performed on the largest cluster. (size ok >= 64.0vx)	0.608645	0.0593554	1.7371	0.44212	1.33793	4.44451	0.994063	0.86683	1.71682	0.0252059	47.2151	0.0222519
1	1.85702	5.61525	1.82771	9.71089	4.18403	5.60709	7.0973	8.42305	8.42305	60.7346	1.8570228035773795|1.8570228035773795|2.6135875992357427|	3.590762470523639|3.372043226877509|4.734351658730557|	1.8277058477319215|1.600938736918171|1.6709427709803961|	9.71088585581299|8.607152881160118|9.71088585581299|	10.816|8.384|2.432|	169|131|38|	948.9779221903926|675.4813768379283|273.49654535246424|	0.105547	2.1756	-0.824398	1.3338	4.43079	0.0538146	10.816	169	0.814564	2903.6	3.72503	1	64	0.3125	Absolute bounds: 0.0 <-> 20.0	6.0 <-> 32.0	4	4	4	Cluster(s) of 169.0 voxels is(are) detected. If more than one cluster the texture calculation is only performed on the largest cluster. (size ok >= 64.0vx)	0.277012	0.00790111	33.9904	0.497338	2.15521	7.15945	4.73448	0.965909	1.13853	0.00433593	371.636	0.00422266
1	0.912892	3.59076	1.23132	6.7318	2.60904	3.52271	4.48916	5.29987	5.29987	50.0983	0.9128919754376952|0.9128919754376952|1.5804829912288199|	6.53563	1.231324683339661|1.0871441772901236|1.3061530358901425|	6.731801857685696|6.26604081633559|6.731801857685696|	13.952|11.712|2.24|	218|183|35|	782.7862185741537|617.0839105185842|165.70230805556952|	0.241332	2.40445	-0.595549	1.19948	3.9846	0.0704907	13.952	218	0.709675	3949.26	3.53282	1	64	0.3125	Absolute bounds: 0.0 <-> 20.0	3.0 <-> 22.0	4	4	4	Cluster(s) of 218.0 voxels is(are) detected. If more than one cluster the texture calculation is only performed on the largest cluster. (size ok >= 64.0vx)	0.366274	0.00978967	14.4871	0.550467	2.07561	6.89502	2.97008	0.952076	1.21047	0.0107212	159.487	0.0102778
1	1.65744	3.90897	1.22919	7.66312	2.99268	3.53694	4.58191	0.979775	3.4718	0.471799	1.6574405431747437|1.6574405431747437|4.0550689697265625|	3.908966454497557|3.550213368315446|5.702731885408101|	1.2291861427816415|0.9000080384722698|1.0743396994011318|	7.663122177124023|6.127594947814941|7.663122177124023|	7.296|6.08|1.216|	114|95|19|	445.62217581272125|337.27026998996735|108.3519058227539|	1.00157	3.49974	0.499736	2.73796	10.6178	7.61782	7.296	114	0.8453	2152.1	3.39017	1	64	0.3125	Absolute bounds: 0.0 <-> 20.0	6.0 <-> 25.0	4	4	4	Cluster(s) of 67.0 114.0 voxels is(are) detected. If more than one cluster the texture calculation is only performed on the largest cluster. (size ok >= 64.0vx)	0.306967	0.0136381	24.2179	0.32842	1.93175	6.41713	3.93985	0.966086	1.13897	0.0074694	186.244	0.00719472
1	1.90396	5.16557	1.88871	9.77384	3.37189	5.08959	6.60676	0.322861	2.27355	-0.726452	1.9039571285247803|1.9039571285247803|3.5824084281921387|9.648239135742188|	5.16557303307549|4.676426059924637|7.427431272905925|9.648239135742188|	1.888713823498007|1.6000085821099799|1.3347699269776558|0.0|	9.773837089538574|9.088754653930664|9.773837089538574|9.648239135742188|	16.128|13.312|2.752|0.064|	252|208|43|1|	1301.724404335022|972.696620464325|319.37954473495483|9.648239135742188|	0.324852	2.26798	-0.732015	1.68078	5.16952	2.16952	16.128	252	0.650394	4746.37	3.39797	1	64	0.3125	Absolute bounds: 0.0 <-> 20.0	7.0 <-> 32.0	4	4	4	Cluster(s) of 252.0 voxels is(are) detected. If more than one cluster the texture calculation is only performed on the largest cluster. (size ok >= 64.0vx)	0.322048	0.0078967	24.1498	0.677367	2.19902	7.305	3.89508	0.954988	1.2079	0.00518493	330.37	0.00490748
1	0.173225	1.09353	0.392605	3.00629	0.857743	1.08126	1.30198	0	0	135.563	0.17322488006198355|0.17322488006198355|0.32968606105352194|	9.58709	0.3926054559737298|0.3928220782593883|0.38700050501242156|	3.006289826647503|2.914089492092671|3.006289826647503|	123.968|110.464|13.504|	1937|1726|211|	2118.168647862103|1876.5646484464721|241.60399941563116|	0.745148	5.13293	2.13293	0.710737	2.36102	0.238037	123.968	1937	0.291046	41310.7	3.00087	1	64	0.3125	Absolute bounds: 0.0 <-> 20.0	1.0 <-> 10.0	4	4	4	Cluster(s) of 1937.0 voxels is(are) detected. If more than one cluster the texture calculation is only performed on the largest cluster. (size ok >= 64.0vx)	0.684533	0.0835909	1.07452	0.668552	1.25386	4.16523	0.73067	0.826404	2.18871	0.0981955	17.878	0.083921
1	2.71499	5.97656	1.58401	11.0239	4.79276	6.06173	7.05088	0.28805	2.8479	-0.152101	2.714989185333252|2.714989185333252|4.1708526611328125|	5.976562375344601|5.947335327137783|6.26720913251241|	1.584005284662828|1.615383273481875|1.190703958503911|	11.023904800415039|11.023904800415039|8.597465515136719|	12.608|11.456|1.152|	197|179|18|	1177.3827879428864|1064.573023557663|112.80976438522339|	0.283806	2.89542	-0.104576	1.59837	4.21494	1.21494	12.608	197	0.611704	4282.6	2.94401	1	64	0.3125	Absolute bounds: 0.0 <-> 20.0	9.0 <-> 36.0	4	4	4	Cluster(s) of 197.0 56.0 voxels is(are) detected. If more than one cluster the texture calculation is only performed on the largest cluster. (size ok >= 64.0vx)	0.349082	0.0110435	18.0371	0.628666	2.03984	6.7762	3.26152	0.959257	1.20246	0.00324703	410.823	0.00311824
1	0.393158	6.3439	3.34625	16.7077	3.69204	5.69059	8.69461	0.603816	2.64324	-0.356762	0.39315757155418396|0.39315757155418396|1.994910717010498|5.204241752624512|9.33385181427002|	6.343897005088149|4.266419839301556|8.6434351112883|10.821800505073323|10.216272592544556|	3.346251352673839|1.87004337197797|2.66349983837323|2.4193632859458236|0.7387006143406629|	16.707740783691406|11.416131973266602|16.707740783691406|16.699005126953125|11.35206127166748|	61.312|35.584|18.88|6.592|0.256|	958|556|295|103|4|	6077.453330874443|2372.1294306516647|2549.8133578300476|1114.6454520225525|40.86509037017822|	0.607611	2.65109	-0.348907	0.566919	2.06493	-0.935071	61.312	958	0.660261	11388.5	5.38369	1	64	0.3125	Absolute bounds: 0.0 <-> 20.0	2.0 <-> 54.0	4	4	4	Cluster(s) of 958.0 voxels is(are) detected. If more than one cluster the texture calculation is only performed on the largest cluster. (size ok >= 64.0vx)	0.208131	0.00167749	92.9188	0.594786	2.84499	9.45084	7.70319	0.976739	1.10451	0.00712272	545.76	0.00697846
1	1.5542	3.84393	1.12843	6.07497	3.12953	3.70292	4.53887	0.219889	2.4801	-0.519903	1.554201364517212|1.554201364517212|3.902101755142212|	3.843934073167689|3.757998834053676|5.218897898991902|	1.1284261014480892|1.0823921553042917|0.9450000613755803|	6.0749664306640625|6.032716274261475|6.0749664306640625|	3.264|3.072|0.192|	51|48|3|	196.04063773155212|180.38394403457642|15.656693696975708|	0.208602	2.52968	-0.470319	2.74639	10.4405	7.44055	3.264	51	NaN	NaN	NaN	1	64	0.3125	Absolute bounds: 0.0 <-> 20.0	5.0 <-> 20.0	4	4	4	Cluster(s) of 51.0 voxels is(are) detected. If more than one cluster the texture calculation is only performed on the largest cluster. (size too small < 64.0vx)	0.551319	0.0555393	2.24715	0.51207	1.3192	4.38227	1.19434	0.942257	1.26262	0.0199921	61.6372	0.018818
1	2.25351	3.95483	0.882136	6.37825	3.2924	3.81339	4.51164	0.516366	2.7268	-0.273198	2.2535059452056885|2.2535059452056885|3.7270705699920654|	3.954826768646892|3.7394321791016227|5.3145051151514044|	0.8821359058905176|0.7044173870721103|0.6453240021888238|	6.378253936767578|5.548988342285156|6.378253936767578|	7.488|6.464|1.024|	117|101|16|	462.7147319316864|377.6826500892639|85.03208184242249|	0.498647	2.6454	-0.354599	2.53759	8.58561	5.58561	7.488	117	0.736582	2512.89	2.97983	1	64	0.3125	Absolute bounds: 0.0 <-> 20.0	8.0 <-> 21.0	4	4	4	Cluster(s) of 117.0 voxels is(are) detected. If more than one cluster the texture calculation is only performed on the largest cluster. (size ok >= 64.0vx)	0.417871	0.0189153	8.06087	0.515955	1.7881	5.93996	2.2582	0.937719	1.26219	0.00657594	181.78	0.00617273
1	0.511844	3.95132	2.3473	12.4607	2.07098	3.32947	5.40417	9.85397	9.85397	301.692	0.5118435603570504|0.5118435603570504|0.8721218242074258|2.7729001062414227|4.124564799574841|	1.792352957015952|1.7693486861342411|1.9561165881568654|1.6438013632758839|	2.3472979156499134|1.2605329859031214|2.1796266474597092|2.1034789896260633|0.3236826625973725|	12.460658092236372|8.351001009955326|11.181048492990158|12.460658092236372|4.879906687062885|	76.352|41.344|26.624|8.192|0.192|	1193|646|416|128|3|	4713.930247395075|1629.5360146238734|2238.011185996035|832.6676266513772|13.715420123789386|	0.912308	3.1613	0.161305	1.40822	4.67799	0.0472967	76.352	1193	0.764021	11391.8	6.70237	1	64	0.3125	Absolute bounds: 0.0 <-> 20.0	2.0 <-> 40.0	4	4	4	Cluster(s) of 1193.0 voxels is(are) detected. If more than one cluster the texture calculation is only performed on the largest cluster. (size ok >= 64.0vx)	0.286748	0.00327975	41.947	0.643011	2.61562	8.68891	4.95479	0.956107	1.20901	0.0159727	230.873	0.0152263
1	0.374848	1.79235	0.462106	3.05716	1.50861	1.84044	2.10161	2.08786	2.08786	81.3298	0.3748481567575368|0.3748481567575368|0.7312611344213451|1.6438013632758839|	6.97717	0.46210565847472246|0.46366266681937246|0.4183479437626177|0.0|	3.0571630333315625|2.9588423811743496|3.0571630333315625|1.6438013632758839|	45.376|39.68|5.632|0.064|	709|620|88|1|	1270.7782465243095|1096.9961854032294|172.13825975780412|1.6438013632758839|	-0.248616	2.97519	-0.0248066	0.787865	2.61723	0.193727	45.376	709	0.429144	14336.1	3.16515	1	64	0.3125	Absolute bounds: 0.0 <-> 20.0	2.0 <-> 10.0	4	4	4	Cluster(s) of 709.0 voxels is(are) detected. If more than one cluster the texture calculation is only performed on the largest cluster. (size ok >= 64.0vx)	0.631079	0.0581406	1.62239	0.617777	1.39767	4.64297	0.930834	0.852204	1.98844	0.0337722	40.8203	0.0295298
1	3.03057	5.05588	1.3369	8.39829	4.06645	4.66286	6.15817	0.7675	2.91082	-0.0891808	15.2081	3.030574321746826|3.030574321746826|	5.055875347015707|5.055875347015707|	1.3368954289079873|1.3368954289079873|	8.398286819458008|8.398286819458008|	3.008|3.008|	47|47|	237.62614130973816|237.62614130973816|	0.785454	2.94981	-0.0501889	2.55325	0.090086	3.008	47	NaN	NaN	NaN	1	64	0.3125	Absolute bounds: 0.0 <-> 20.0	10.0 <-> 27.0	4	4	4	Cluster(s) of 47.0 voxels is(are) detected. If more than one cluster the texture calculation is only performed on the largest cluster. (size too small < 64.0vx)	0.551319	0.0555393	2.24715	0.51207	1.3192	4.38227	1.19434	0.942257	1.26262	0.0199921	61.6372	0.018818
1	2.00881	3.60387	0.660943	5.89548	3.20293	3.49384	3.83087	0.977818	4.14641	1.14641	45.6683	2.0088067054748535|2.0088067054748535|5.2020649909973145|	3.603872802522446|3.5840269083879424|5.548770427703857|	0.6609431473243782|0.6333125489050546|0.34670543670654297|	5.8954758644104|5.841907501220703|5.8954758644104|	12.672|12.544|0.128|	198|196|2|	713.5668148994446|702.4692740440369|11.097540855407715|	0.919937	3.93017	0.930166	3.86224	0.164116	12.672	198	0.514513	5108.79	2.48043	1	64	0.3125	Absolute bounds: 0.0 <-> 20.0	7.0 <-> 19.0	4	4	4	Cluster(s) of 198.0 voxels is(are) detected. If more than one cluster the texture calculation is only performed on the largest cluster. (size ok >= 64.0vx)	0.514261	0.0359146	3.94316	0.605673	1.59692	5.30484	1.52862	0.915171	1.43083	0.00756667	149.172	0.00694089
1	2.41895	5.80506	1.94819	10.7579	4.31707	5.31532	7.11217	0.616414	2.74153	-0.258467	41.9822	2.4189465045928955|2.4189465045928955|9.134705543518066|	5.805056618378223|5.66125950682054|9.723527908325195|	1.9481884672387824|1.826681413488538|0.6135178093096197|	10.757946014404297|10.757946014404297|10.749265670776367|	7.232|6.976|0.256|	113|109|4|	655.9713978767395|617.0772862434387|38.89411163330078|	0.632786	2.78596	-0.214045	1.56842	0.0536455	7.232	113	0.668446	2705.56	2.67302	1	64	0.3125	Absolute bounds: 0.0 <-> 20.0	8.0 <-> 35.0	4	4	4	Cluster(s) of 113.0 voxels is(are) detected. If more than one cluster the texture calculation is only performed on the largest cluster. (size ok >= 64.0vx)	0.279768	0.0122062	44.4619	0.473401	1.95363	6.48983	5.18468	0.97102	1.11912	0.00379252	401.199	0.00369593
1	0.630087	2.45377	0.876512	4.59771	1.77608	2.34426	2.9936	0	0	31.7223	0.6300873910092974|0.6300873910092974|1.5958544961651455|	NaN	0.8765118775240006|0.8418343440730766|0.9062222291897961|	4.5977118402154815|4.495907356762245|4.5977118402154815|	12.928|11.328|1.6|	202|177|25|	495.6614155265499|420.10320576498094|75.55820976156895|	0.40587	2.57165	-0.428352	1.04197	3.46135	0.0995981	12.928	202	0.636744	4183.5	3.09023	1	64	0.3125	Absolute bounds: 0.0 <-> 20.0	3.0 <-> 15.0	4	4	4	Cluster(s) of 202.0 voxels is(are) detected. If more than one cluster the texture calculation is only performed on the largest cluster. (size ok >= 64.0vx)	0.439867	0.017307	6.61923	0.585506	1.83116	6.08297	2.04248	0.935819	1.31522	0.0210384	77.7272	0.0197588
1	1.08253	2.23741	0.511621	3.47372	1.83225	2.20888	2.59752	0.0528903	2.44541	-0.55459	13.7466	1.082534909248352|1.082534909248352|	2.2374095643560086|2.2374095643560086|	0.5116212504900737|0.5116212504900737|	3.473721742630005|3.473721742630005|	6.144|6.144|	96|96|	214.79131817817688|214.79131817817688|	0.0691844	2.45818	-0.541824	3.12919	0.164497	6.144	96	0.468615	3461.8	1.7748	1	64	0.3125	Absolute bounds: 0.0 <-> 20.0	4.0 <-> 12.0	4	4	4	Cluster(s) of 96.0 voxels is(are) detected. If more than one cluster the texture calculation is only performed on the largest cluster. (size ok >= 64.0vx)	0.551319	0.0555393	2.24715	0.51207	1.3192	4.38227	1.19434	0.942257	1.26262	0.0199921	61.6372	0.018818
1	1.35589	12.57	5.67359	28.7478	8.01154	12.1293	16.757	23.4671	23.4671	1209.13	1.3558894710249092|1.3558894710249092|5.500195187868968|10.558252701913773|12.25311401745671|	4.686311514268422|4.350599308100281|5.847798572390384|	5.67359224150055|4.740953740952927|4.971716878161865|2.4925388593710758|2.121169135518051|	28.74780617481065|27.088315063898563|28.74780617481065|22.044995076979035|18.546210070904863|	96.192|65.152|26.368|3.648|1.024|	1503|1018|412|57|16|	18892.690130511903|10608.550151294792|7178.211652926155|863.8637320031552|242.06459428780022|	0.281903	2.2742	-0.725801	1.68252	5.58921	0.0299224	96.192	1503	0.556433	18245.8	5.272	1	64	0.3125	Absolute bounds: 0.0 <-> 20.0	5.0 <-> 64.0	4	4	4	Cluster(s) of 1503.0 voxels is(are) detected. If more than one cluster the texture calculation is only performed on the largest cluster. (size ok >= 64.0vx)	0.206309	0.00563062	231.669	0.549682	2.89551	9.61868	11.6335	0.961746	1.26023	0.00150677	1744.57	0.00148295
1	1.05454	4.68631	1.70375	11.25	3.52572	4.546	5.57852	8.80845	8.80845	116.37	1.0545358067196844|1.0545358067196844|2.958083108216215|	7.69865	1.7037480039115172|1.6177579260831936|1.4669517060254953|	11.250013078505617|11.250013078505617|11.088530202436232|	24.832|19.264|5.568|	388|301|87|	1818.2888675361485|1309.530391738185|508.75847579796346|	0.889167	4.69264	1.69264	1.30297	4.32837	0.061125	24.832	388	0.623729	6599.27	3.76284	1	64	0.3125	Absolute bounds: 0.0 <-> 20.0	4.0 <-> 37.0	4	4	4	Cluster(s) of 388.0 voxels is(are) detected. If more than one cluster the texture calculation is only performed on the largest cluster. (size ok >= 64.0vx)	0.319885	0.00727555	27.4957	0.548982	2.2426	7.44977	3.98476	0.960615	1.18609	0.00653123	269.812	0.00632813
1	1.75691	4.96227	1.11385	8.42088	4.2988	5.0428	5.71637	-0.196197	3.05621	240.095	1.7569113969802856|1.7569113969802856|4.68680477142334|	4.962271497520818|4.909504046819501|6.386992666456435|	1.1138529163039548|1.0791607667363408|1.0907926891434543|	8.420881271362305|8.16989517211914|8.420881271362305|	48.384|46.656|1.728|	756|729|27|	3751.47725212574|3579.0284501314163|172.44880199432373|	-0.207462	3.0116	0.0116005	2.14206	4.32837	0.082329	48.384	756	0.356691	18002.2	2.68767	1	64	0.3125	Absolute bounds: 0.0 <-> 20.0	6.0 <-> 27.0	4	4	4	Cluster(s) of 756.0 5.0 voxels is(are) detected. If more than one cluster the texture calculation is only performed on the largest cluster. (size ok >= 64.0vx)	0.402434	0.0111164	10.7263	0.545969	2.09182	6.94887	2.54909	0.94615	1.27143	0.00456897	277.866	0.00436565
1	0.839503	2.97283	0.918591	7.1623	2.3968	2.86492	3.3861	5.99544	5.99544	244.866	0.839502972564695|0.839502972564695|1.8943430847647846|4.890338885604507|	26.7421	0.9185909573741793|0.7565458817007699|1.1128048943457238|0.6883970466845465|	7.162302507606114|5.633096204603021|7.103006723483816|7.162302507606114|	82.368|70.4|11.456|0.512|	1287|1100|179|8|	3826.0363293359983|3092.0610716539245|686.78208284504|47.19317483703398|	0.944496	4.73871	1.73871	1.05176	3.49388	0.112012	82.368	1287	0.377394	24258.4	3.39545	1	64	0.3125	Absolute bounds: 0.0 <-> 20.0	3.0 <-> 23.0	4	4	4	Cluster(s) of 1287.0 voxels is(are) detected. If more than one cluster the texture calculation is only performed on the largest cluster. (size ok >= 64.0vx)	0.517623	0.0190902	4.99578	0.758757	1.92091	6.38111	1.61144	0.899818	1.54091	0.0131992	109.333	0.0120176
1	0.627426	6.22061	5.3749	31.0293	2.1405	4.00919	8.78963	1.4341	4.58557	1.58557	0.6274264454841614|0.6274264454841614|1.3092145919799805|1.66936194896698|6.269733905792236|	6.220610714651058|2.7403710414593583|7.7479318247901094|12.922526702521344|16.94184545909658|	5.374897442171135|1.608994965966734|4.336234157725002|5.744436669942598|4.341840302477032|	31.029293060302734|11.88259506225586|25.683712005615234|31.029293060302734|23.901094436645508|	105.792|52.928|34.56|16.128|2.176|	1653|827|540|252|34|	10282.669511318207|2266.286851286888|4183.883185386658|3256.4767290353775|576.0227456092834|	1.20574	3.45263	0.452635	2.63962	10.9601	7.96015	105.792	1653	0.681867	15864.3	6.66857	1	64	0.3125	Absolute bounds: 0.0 <-> 20.0	3.0 <-> 64.0	4	4	4	Cluster(s) of 1653.0 voxels is(are) detected. If more than one cluster the texture calculation is only performed on the largest cluster. (size ok >= 64.0vx)	0.211437	0.00201934	181.687	0.682746	2.93976	9.76568	10.0484	0.966366	1.16059	0.0117941	650.66	0.0113185
1	0.732999	2.61582	0.929595	5.6524	1.92947	2.4597	3.12595	4.4835	4.4835	103.126	0.7329989523696554|0.7329989523696554|1.6750663144776752|	3.08263	0.9295953714084508|0.9189156243080029|0.9319390581783303|	5.6524038745549205|5.6524038745549205|5.307315091372061|	39.424|35.264|4.16|	616|551|65|	1611.345741713474|1416.4990101357785|194.8467315776954|	0.80764	3.54425	0.544251	1.06202	3.52794	0.103849	39.424	616	0.419029	13368.4	2.94904	1	64	0.3125	Absolute bounds: 0.0 <-> 20.0	3.0 <-> 19.0	4	4	4	Cluster(s) of 616.0 voxels is(are) detected. If more than one cluster the texture calculation is only performed on the largest cluster. (size ok >= 64.0vx)	0.527097	0.0199031	4.13545	0.788407	1.86289	6.18838	1.50991	0.901713	1.49382	0.0181847	88.9605	0.016541
1	1.66608	2.74939	0.415396	3.50224	2.46742	2.7744	3.08644	-0.38487	2.69319	-0.306812	1.6660842895507812|1.6660842895507812|	2.7493864007485214|2.7493864007485214|	0.41539607806487927|0.41539607806487927|	3.5022358894348145|3.5022358894348145|	4.992|4.992|	78|78|	214.4521392583847|214.4521392583847|	-0.269687	2.55976	-0.440237	3.59644	14.3946	11.3946	4.992	78	0.642554	2198.32	2.27082	1	64	0.3125	Absolute bounds: 0.0 <-> 20.0	6.0 <-> 12.0	4	4	4	Cluster(s) of 78.0 voxels is(are) detected. If more than one cluster the texture calculation is only performed on the largest cluster. (size ok >= 64.0vx)	0.546065	0.0646137	2.52267	0.18627	1.26385	4.19842	1.25256	0.916037	1.38214	0.0124606	88.0276	0.0115322
1	2.42423	6.07189	1.35364	10.52	5.23396	6.15635	6.96758	-0.204817	3.08479	0.0847919	2.424225330352783|2.424225330352783|4.226430416107178|	6.071885566723935|5.9362615104822005|6.852023943335608|	1.3536422941142077|1.339516972052573|1.156179148021768|	10.519956588745117|10.013824462890625|10.519956588745117|	48.832|41.6|7.232|	763|650|113|	4632.848687410355|3858.569981813431|774.2787055969238|	-0.20034	3.05786	0.0578596	1.88059	5.31287	2.31287	48.832	763	0.517827	12476.8	3.91383	1	64	0.3125	Absolute bounds: 0.0 <-> 20.0	8.0 <-> 34.0	4	4	4	Cluster(s) of 763.0 3.0 voxels is(are) detected. If more than one cluster the texture calculation is only performed on the largest cluster. (size ok >= 64.0vx)	0.38068	0.00770865	13.912	0.593865	2.24338	7.45235	2.86554	0.939338	1.27522	0.00306538	413.604	0.0029072
1	3.03935	7.65668	2.3631	14.2875	5.94954	7.32358	9.30296	0.637454	2.87675	-0.123245	3.039354085922241|3.039354085922241|9.979212760925293|	7.65667989518907|7.351716914419401|12.154883861541748|	2.3630998263827565|2.086851294628127|1.4528179563687629|	14.287497520446777|13.603642463684082|14.287497520446777|	8.064|7.552|0.512|	126|118|8|	964.7416667938232|867.5025959014893|97.23907089233398|	0.628542	2.86964	-0.130356	1.74632	5.57026	2.57026	8.064	126	0.679534	2861.81	2.8178	1	64	0.3125	Absolute bounds: 0.0 <-> 20.0	10.0 <-> 46.0	4	4	4	Cluster(s) of 126.0 voxels is(are) detected. If more than one cluster the texture calculation is only performed on the largest cluster. (size ok >= 64.0vx)	0.21681	0.00965069	78.4733	0.379949	2.04945	6.80811	7.13048	0.979743	1.09245	0.00210295	682.521	0.00206148
1	2.05782	6.90205	2.04674	11.9367	5.36198	6.94905	8.22902	10.2322	10.2322	170.95	2.057816574318508|2.057816574318508|4.575167361631429|10.797933037856183|	4.2222	2.046740215267972|1.8838526950420766|1.673743115261918|0.43039276334661736|	11.936681450877131|11.309024345071066|11.936681450877131|11.658718564549417|	24.768|19.392|5.248|0.128|	387|303|82|2|	2671.093002306379|1950.527679726205|698.108670977768|22.4566516024056|	0.0649168	2.55754	-0.442464	1.4097	4.68294	0.0446221	24.768	387	0.682077	6024.36	4.11131	1	64	0.3125	Absolute bounds: 0.0 <-> 20.0	7.0 <-> 39.0	4	4	4	Cluster(s) of 387.0 voxels is(are) detected. If more than one cluster the texture calculation is only performed on the largest cluster. (size ok >= 64.0vx)	0.286103	0.00456913	34.2908	0.582746	2.41518	8.02304	4.67953	0.963395	1.16176	0.00275092	550.074	0.00267165
1	1.38741	2.98851	0.537605	4.63686	2.64338	2.95737	3.28231	0.318945	3.20802	0.208024	1.3874071836471558|1.3874071836471558|2.720048427581787|2.8259294033050537|	2.9885071529739227|2.841055408437203|3.493132151914447|3.200271802790024|	0.5376053822398529|0.47485262657621885|0.4731964453731349|0.24632637632425392|	4.636861324310303|4.42144775390625|4.636861324310303|3.709488868713379|	27.84|21.056|5.696|1.088|	435|329|89|17|	1300.0006115436554|934.7072293758392|310.88876152038574|54.40462064743042|	0.299155	3.17129	0.171291	3.491	14.5026	0.167119	27.84	435	0.585295	7589.65	3.66815	1	64	0.3125	Absolute bounds: 0.0 <-> 20.0	5.0 <-> 15.0	4	4	4	Cluster(s) of 435.0 voxels is(are) detected. If more than one cluster the texture calculation is only performed on the largest cluster. (size ok >= 64.0vx)	0.529332	0.0353097	3.6097	0.402129	1.59985	5.31459	1.44326	0.880126	1.67195	0.010996	103.862	0.00980075
1	0.734102	2.73716	1.16425	5.48129	1.74679	2.56747	3.70627	0.346691	2.14861	-0.851387	0.7341017723083496|0.7341017723083496|	2.7371609895317643|2.7371609895317643|	1.1642484122334946|1.1642484122334946|	5.481293678283691|5.481293678283691|	5.184|5.184|	81|81|	221.7100401520729|221.7100401520729|	0.321058	2.11678	-0.883224	2.0983	6.36808	0.0827618	5.184	81	0.700717	2067.21	2.50773	1	64	0.3125	Absolute bounds: 0.0 <-> 20.0	3.0 <-> 18.0	4	4	4	Cluster(s) of 81.0 voxels is(are) detected. If more than one cluster the texture calculation is only performed on the largest cluster. (size ok >= 64.0vx)	0.460581	0.0275486	5.9859	0.766784	1.63868	5.44358	1.87971	0.935449	1.28567	0.0205605	101.715	0.0191698
1	0.107948	3.53261	1.65932	8.74376	2.29247	3.3691	4.59346	7.59999	7.59999	1541.01	0.10794762965620652|0.10794762965620652|0.2556654425299243|0.9232363435927482|2.4004144933411453|2.6134689307303915|3.07934817782737|	17.3038	1.6593168025435578|0.8620298512968678|1.1389513697099123|1.2924054266451193|1.3214198746914074|1.338838775940604|0.7179355687331422|	8.743758117714435|5.4712405205673065|8.121639106749114|8.743758117714435|8.138683407951532|7.570538017460535|6.5620794954966755|	436.224|143.04|114.368|88.32|59.008|27.904|3.584|	6816|2235|1787|1380|922|436|56|	24078.244801523924|4541.132455085779|6019.784909016803|6344.167536312299|4743.778560051512|2201.4357125532483|227.94562850428235|	0.372503	2.53674	-0.463256	1.32145	4.38976	0.0538998	436.224	6816	0.744288	37372.2	11.6724	1	64	0.3125	Absolute bounds: 0.0 <-> 20.0	1.0 <-> 28.0	4	4	4	Cluster(s) of 6816.0 voxels is(are) detected. If more than one cluster the texture calculation is only performed on the largest cluster. (size ok >= 64.0vx)	0.435337	0.00605383	9.97048	0.816345	2.36012	7.84016	2.34077	0.901384	1.59524	0.0247759	166.919	0.0218275
1	3.98052	11.7371	2.51201	18.9109	10.2423	11.9329	13.4136	-0.33546	3.29016	0.290155	3.9805150032043457|3.9805150032043457|8.687578201293945|12.678422927856445|	11.737107003795495|11.376004298656847|13.510034522389978|14.102249145507812|	2.512014457109095|2.4699285942877167|1.8823624110922872|1.4238262176513672|	18.910890579223633|18.70429039001465|18.910890579223633|15.52607536315918|	47.488|39.488|7.872|0.128|	742|617|123|2|	8708.933396816254|7018.994652271271|1661.7342462539673|28.204498291015625|	-0.33426	3.30129	0.30129	1.13221	3.0504	0.0504042	47.488	742	0.506796	12513.4	3.79499	1	64	0.3125	Absolute bounds: 0.0 <-> 20.0	13.0 <-> 61.0	4	4	4	Cluster(s) of 742.0 voxels is(are) detected. If more than one cluster the texture calculation is only performed on the largest cluster. (size ok >= 64.0vx)	0.252024	0.0031361	56.2863	0.506966	2.60629	8.65792	5.86189	0.971591	1.12116	0.000842533	1504.95	0.000824077
1	1.30461	2.35298	0.445171	3.54865	2.05169	2.32349	2.61061	0.317193	2.84957	-0.150429	1.3046090602874756|1.3046090602874756|2.762537717819214|	2.3529801739836644|2.3420462847896744|3.1147077878316245|	0.44517053549160357|0.43730594851697296|0.3051682802438484|	3.5486483573913574|3.5486483573913574|3.506833791732788|	13.568|13.376|0.192|	212|209|3|	498.83179688453674|489.48767352104187|9.344123363494873|	0.384785	2.95345	-0.0465543	4.40417	23.8003	20.8003	13.568	212	0.499368	5509.01	2.46287	1	64	0.3125	Absolute bounds: 0.0 <-> 20.0	5.0 <-> 12.0	4	4	4	Cluster(s) of 212.0 voxels is(are) detected. If more than one cluster the texture calculation is only performed on the largest cluster. (size ok >= 64.0vx)	0.606753	0.0635263	1.88803	0.543678	1.35621	4.50524	1.02269	0.880949	1.64904	0.0173225	65.9437	0.0153653
1	0.429044	7.4605	5.34923	25.9785	2.98073	5.49227	11.0498	1.01733	3.1979	0.197896	0.4290442168712616|0.4290442168712616|2.1351847648620605|2.609391450881958|3.638093948364258|5.725606918334961|	7.460502648985331|3.805381737230068|8.661693579823934|12.68023526268516|13.385611605910123|12.562144582921812|	5.349231277642053|2.1501163745127774|4.76485787616096|5.2517927443301025|4.128823157528505|2.534012847549583|	25.978500366210938|16.767850875854492|25.23080825805664|25.978500366210938|22.852249145507812|16.86570167541504|	227.648|106.88|62.592|38.144|17.216|2.816|	3557|1670|978|596|269|44|	26537.007922440767|6354.9875011742115|8471.13632106781|7557.420216560364|3600.7295219898224|552.7343616485596|	0.86846	2.5956	-0.404404	2.54722	10.0165	7.01649	227.648	3557	0.5367	33594	6.77645	1	64	0.3125	Absolute bounds: 0.0 <-> 20.0	2.0 <-> 64.0	4	4	4	Cluster(s) of 3557.0 58.0 voxels is(are) detected. If more than one cluster the texture calculation is only performed on the largest cluster. (size ok >= 64.0vx)	0.256869	0.00223525	133.567	0.763706	3.04195	10.1051	8.25998	0.951977	1.25553	0.00608741	838.428	0.00571256
1	2.918	5.47324	1.00398	7.51215	4.63276	5.59953	6.2864	-0.246381	2.34319	-0.65681	2.917996406555176|2.917996406555176|6.064414024353027|	5.4732438449735765|5.418018516656513|6.835468610127767|	1.0039759273702598|0.9806870994708267|0.4660333771100233|	7.512152194976807|7.373812675476074|7.512152194976807|	9.856|9.472|0.384|	154|148|6|	842.8795521259308|801.8667404651642|41.0128116607666|	-0.220035	2.28115	-0.718855	2.09639	5.90864	2.90864	9.856	154	0.548396	4053.75	2.43133	1	64	0.3125	Absolute bounds: 0.0 <-> 20.0	10.0 <-> 25.0	4	4	4	Cluster(s) of 154.0 63.0 voxels is(are) detected. If more than one cluster the texture calculation is only performed on the largest cluster. (size ok >= 64.0vx)	0.347291	0.0161427	17.0742	0.162568	1.85914	6.17593	3.28421	0.963314	1.15646	0.00345765	333.678	0.00334675
1	0.808042	1.31948	0.346071	2.50819	1.09004	1.20528	1.54355	1.01648	3.44603	0.446028	0.8080422878265381|0.8080422878265381|1.0846205949783325|	1.3194796542326608|1.2867323210583397|2.050836761792501|	0.34607086537201526|0.3058157570521637|0.3834031180074935|	2.5081851482391357|2.234318256378174|2.5081851482391357|	13.44|12.864|0.576|	210|201|9|	277.0907273888588|258.6331965327263|18.457530856132507|	0.910008	3.46309	0.463093	5.58554	36.5476	33.5476	13.44	210	0.508974	5370.99	2.50233	1	64	0.3125	Absolute bounds: 0.0 <-> 20.0	3.0 <-> 9.0	4	4	4	Cluster(s) of 52.0 7.0 210.0 voxels is(are) detected. If more than one cluster the texture calculation is only performed on the largest cluster. (size ok >= 64.0vx)	0.736262	0.141157	0.836412	0.737792	1.08297	3.59753	0.598183	0.788084	2.30823	0.0536513	23.8504	0.0427306
1	1.32642	2.6396	0.461376	3.83894	2.3488	2.58602	2.96357	0.124671	2.75888	-0.241118	1.3264212608337402|1.3264212608337402|	2.6396043652931054|2.6396043652931054|	0.4613755740073485|0.4613755740073485|	3.8389370441436768|3.8389370441436768|	18.624|18.624|	291|291|	768.124870300293|768.124870300293|	0.159932	2.7369	-0.263101	3.77728	16.8068	13.8068	18.624	291	0.461811	7357.59	2.53126	1	64	0.3125	Absolute bounds: 0.0 <-> 20.0	5.0 <-> 13.0	4	4	4	Cluster(s) of 291.0 voxels is(are) detected. If more than one cluster the texture calculation is only performed on the largest cluster. (size ok >= 64.0vx)	0.552362	0.046379	2.88677	0.322678	1.45485	4.83292	1.29215	0.899136	1.51363	0.0138324	81.7277	0.0125163
1	0.560396	2.55539	1.42573	7.99536	1.43706	2.11952	3.46503	0.991768	3.38503	0.385026	0.5603964924812317|0.5603964924812317|1.1318899393081665|1.6201562881469727|3.9616148471832275|	2.555392058261|1.596341568989441|3.186414851719824|4.541549829074317|5.126333177089691|	1.4257341636468874|0.6085103339138399|1.1227159641796285|1.3240178365259248|0.9969870646651527|	7.995359897613525|4.411041736602783|7.11870002746582|7.995359897613525|6.857921123504639|	72.256|37.248|25.28|8.96|0.768|	1129|582|395|140|12|	2885.0376337766647|929.0707931518555|1258.633866429329|635.816976070404|61.515998125076294|	0.979946	3.376	0.376002	2.42944	8.47985	5.47985	72.256	1129	0.722684	11608.7	6.22427	1	64	0.3125	Absolute bounds: 0.0 <-> 20.0	2.0 <-> 26.0	4	4	4	Cluster(s) of 1129.0 1.0 voxels is(are) detected. If more than one cluster the texture calculation is only performed on the largest cluster. (size ok >= 64.0vx)	0.374487	0.00789295	15.7253	0.641777	2.25278	7.48358	3.05266	0.928338	1.36445	0.0280957	97.0554	0.0261582
1	2.80663	8.30938	2.23702	18.2184	6.91269	8.09669	9.36973	0.855123	4.64007	1.64007	2.806631326675415|2.806631326675415|5.369207382202148|8.87502384185791|	8.309380403373718|7.762182818880733|9.877304654372367|11.237655997276304|	2.237015676039162|1.9672717156979942|2.2037800823653657|1.8928272561054484|	18.218368530273438|17.33449363708496|18.218368530273438|14.481689453125|	69.056|51.52|17.024|0.512|	1079|805|266|8|	8965.82145524025|6248.55716919899|2627.3630380630493|89.90124797821045|	0.850726	4.6298	1.6298	1.39374	3.62456	0.624558	69.056	1079	0.451015	18047.9	3.82626	1	64	0.3125	Absolute bounds: 0.0 <-> 20.0	9.0 <-> 59.0	4	4	4	Cluster(s) of 1079.0 voxels is(are) detected. If more than one cluster the texture calculation is only performed on the largest cluster. (size ok >= 64.0vx)	0.286134	0.00343048	43.7825	0.583407	2.59502	8.62048	4.95841	0.964778	1.15705	0.00169597	784.887	0.00164389
[truncated: 20 more columns]
